# Supplementary material for: (3-Chloro­prop­yl)triphenyl­phospho­nium bromide
Source: Acta Crystallogr Sect E Struct Rep Online. 2012 Oct 13;68(Pt 11):o3115. doi: 10.1107/S1600536812042122 (PMC3515220; doi:10.1107/S1600536812042122)
Supplement: Supplementary file 1 [file e-68-o3115-sup1.cif]

##############################################################################
#                                                                            #
# This CIF contains the data in a paper accepted for publication in          #
# Acta Crystallographica Section E. It conforms to the requirements of       #
# Notes for Authors for Acta Crystallographica Section E, and has been       #
# peer reviewed under the auspices of the IUCr Commission on Journals.       #
#                                                                            #
# Full details of the Crystallographic Information File format               #
# are given in the paper "The Crystallographic Information File (CIF):       #
# a New Standard Archive File for Crystallography" by S. R. Hall, F. H.      #
# Allen and I. D. Brown [Acta Cryst. (1991), A47, 655-685].                  #
#                                                                            #
# The current version of the core CIF dictionary is obtainable from          #
# ftp://ftp.iucr.org/pub/cif_core.dic.                                       #
#                                                                            #
# Software is freely available for graphical display of the structure(s)     #
# in this CIF. For information consult the CIF software page                 #
# http://www.iucr.org/resources/cif/software.                                #
#                                                                            #
# This file may be used for bona fide research purposes within the           #
# scientific community so long as proper attribution is given to the journal # 
# article from which it was obtained.                                        #
#                                                                            #
##############################################################################
data_I
_audit_creation_method     SHELXL-97
_chemical_name_systematic
;
(3-Chloropropyl)triphenylphosphonium bromide
;
_chemical_name_common
;
(3-Chloropropyl)triphenylphosphonium bromide
;
_chemical_formula_moiety     'C21 H21 Cl P, Br'
_chemical_formula_sum     'C21 H21 Br Cl P'
_chemical_formula_iupac     'C21 H21 Cl P +, Br -'
_chemical_formula_weight     419.71
_chemical_melting_point     498
_symmetry_cell_setting     monoclinic
_symmetry_space_group_name_H-M     'P 21/c '
_symmetry_space_group_name_Hall     '-P 2ybc'
loop_
    _symmetry_equiv_pos_as_xyz
    'x, y, z'
    '-x, y+1/2, -z+1/2'
    '-x, -y, -z'
    'x, -y-1/2, z-1/2'
_cell_length_a     11.0708(2)
_cell_length_b     10.0435(2)
_cell_length_c     17.5740(4)
_cell_angle_alpha     90.00
_cell_angle_beta     104.9730(10)
_cell_angle_gamma     90.00
_cell_volume     1887.70(7)
_cell_formula_units_Z     4
_cell_measurement_reflns_used     9926
_cell_measurement_theta_min     2.40
_cell_measurement_theta_max     28.29
_cell_measurement_temperature     200(2)
_exptl_crystal_description     'block'
_exptl_crystal_colour     'colourless'
_exptl_crystal_size_max     0.51
_exptl_crystal_size_mid     0.35
_exptl_crystal_size_min     0.16
_exptl_crystal_density_diffrn     1.477
_exptl_crystal_density_meas     ?
_exptl_crystal_density_method     'not measured'
_exptl_crystal_F_000     856
_exptl_absorpt_coefficient_mu     2.403
_exptl_absorpt_correction_type     multi-scan
_exptl_absorpt_process_details
;
(SADABS; Bruker, 2008)
;
_exptl_absorpt_correction_T_min     0.3242
_exptl_absorpt_correction_T_max     0.6939
_exptl_special_details     ?
_diffrn_ambient_temperature     200(2)
_diffrn_radiation_type     MoK\a
_diffrn_radiation_wavelength     0.71073
_diffrn_radiation_source     'fine-focus sealed tube'
_diffrn_radiation_monochromator     graphite
_diffrn_measurement_device_type     'Bruker APEXII CCD'
_diffrn_measurement_device     ?
_diffrn_measurement_method     '\f and \w scans'
_diffrn_reflns_number     18046
_diffrn_reflns_av_R_equivalents     0.0141
_diffrn_reflns_av_sigmaI/netI     0.0129
_diffrn_reflns_theta_min     2.36
_diffrn_reflns_theta_max     28.31
_diffrn_reflns_theta_full     28.31
_diffrn_measured_fraction_theta_max     0.998
_diffrn_measured_fraction_theta_full     0.998
_diffrn_reflns_limit_h_min     -14
_diffrn_reflns_limit_h_max     14
_diffrn_reflns_limit_k_min     -12
_diffrn_reflns_limit_k_max     13
_diffrn_reflns_limit_l_min     -23
_diffrn_reflns_limit_l_max     23
_refine_special_details
;
;
_reflns_number_total     4690
_reflns_number_gt     4202
_reflns_threshold_expression     I>2\s(I)
_refine_ls_structure_factor_coef     Fsqd
_refine_ls_matrix_type     full
_refine_ls_R_factor_all     0.0393
_refine_ls_R_factor_gt     0.0344
_refine_ls_wR_factor_gt     0.1037
_refine_ls_wR_factor_ref     0.1074
_refine_ls_goodness_of_fit_ref     1.061
_refine_ls_restrained_S_all     1.061
_refine_ls_number_reflns     4690
_refine_ls_number_parameters     217
_refine_ls_number_restraints     0
_refine_ls_hydrogen_treatment     constr
_refine_ls_weighting_scheme     calc
_refine_ls_weighting_details
         'calc w=1/[\s^2^(Fo^2^)+(0.0596P)^2^+2.6325P] where P=(Fo^2^+2Fc^2^)/3'
_atom_sites_solution_hydrogens     geom
_atom_sites_solution_primary     direct
_atom_sites_solution_secondary     difmap
_refine_ls_shift/su_max     0.000
_refine_ls_shift/su_mean     0.000
_refine_diff_density_max     1.691
_refine_diff_density_min     -0.635
_refine_ls_extinction_method     none
_refine_ls_extinction_coef     ?
_refine_ls_abs_structure_Flack     ?
loop_
    _atom_type_symbol
    _atom_type_description
    _atom_type_scat_dispersion_real
    _atom_type_scat_dispersion_imag
    _atom_type_scat_source
    'C' 'C' 0.0033 0.0016
                         'International Tables Vol C Tables 4.2.6.8 and 6.1.1.4'
    'H' 'H' 0.0000 0.0000
                         'International Tables Vol C Tables 4.2.6.8 and 6.1.1.4'
    'Br' 'Br' -0.2901 2.4595
                         'International Tables Vol C Tables 4.2.6.8 and 6.1.1.4'
    'Cl' 'Cl' 0.1484 0.1585
                         'International Tables Vol C Tables 4.2.6.8 and 6.1.1.4'
    'P' 'P' 0.1023 0.0942
                         'International Tables Vol C Tables 4.2.6.8 and 6.1.1.4'
_computing_data_collection     'APEX2 (Bruker, 2010)'
_computing_cell_refinement     'SAINT (Bruker, 2010)'
_computing_data_reduction     'SAINT (Bruker, 2010)'
_computing_structure_solution     'SHELXS97 (Sheldrick, 2008)'
_computing_structure_refinement     'SHELXL97 (Sheldrick, 2008)'
_computing_molecular_graphics
   'ORTEP for Windows (Farrugia, 1997) and Mercury (Macrae <i>et al.</i>, 2008)'
_computing_publication_material
                            'SHELXL97 (Sheldrick, 2008) and PLATON (Spek, 2009)'
loop_
    _atom_site_type_symbol
    _atom_site_label
    _atom_site_fract_x
    _atom_site_fract_y
    _atom_site_fract_z
    _atom_site_U_iso_or_equiv
    _atom_site_adp_type
    _atom_site_calc_flag
    _atom_site_refinement_flags
    _atom_site_occupancy
    _atom_site_symmetry_multiplicity
    _atom_site_disorder_assembly
    _atom_site_disorder_group
    Br Br1 0.11226(2) 0.37223(2) 0.168258(14) 0.02748(9) Uani d . 1 1 . .
    Cl Cl1 0.19533(8) 0.23552(6) -0.03470(4) 0.03790(17) Uani d . 1 1 . .
    P P1 0.27583(5) 0.69448(6) 0.03725(3) 0.01760(12) Uani d . 1 1 . .
    C C1 0.1762(2) 0.5615(2) -0.01109(13) 0.0210(4) Uani d . 1 1 . .
    H H1A 0.1693 0.4937 0.0284 0.025 Uiso calc R 1 1 . .
    H H1B 0.0914 0.5972 -0.0347 0.025 Uiso calc R 1 1 . .
    C C2 0.2259(2) 0.4953(3) -0.07590(14) 0.0264(5) Uani d . 1 1 . .
    H H2A 0.2184 0.5587 -0.1200 0.032 Uiso calc R 1 1 . .
    H H2B 0.3157 0.4743 -0.0545 0.032 Uiso calc R 1 1 . .
    C C3 0.1561(3) 0.3691(3) -0.10672(16) 0.0309(5) Uani d . 1 1 . .
    H H3A 0.1774 0.3415 -0.1558 0.037 Uiso calc R 1 1 . .
    H H3B 0.0650 0.3862 -0.1195 0.037 Uiso calc R 1 1 . .
    C C11 0.4085(2) 0.6285(2) 0.10851(13) 0.0204(4) Uani d . 1 1 . .
    C C12 0.4923(2) 0.7181(3) 0.15544(15) 0.0292(5) Uani d . 1 1 . .
    H H12 0.4798 0.8112 0.1477 0.035 Uiso calc R 1 1 . .
    C C13 0.5936(3) 0.6713(3) 0.21322(17) 0.0354(6) Uani d . 1 1 . .
    H H13 0.6509 0.7321 0.2449 0.043 Uiso calc R 1 1 . .
    C C14 0.6108(2) 0.5356(3) 0.22457(15) 0.0351(6) Uani d . 1 1 . .
    H H14 0.6800 0.5034 0.2644 0.042 Uiso calc R 1 1 . .
    C C15 0.5282(3) 0.4463(3) 0.17839(16) 0.0324(6) Uani d . 1 1 . .
    H H15 0.5410 0.3533 0.1866 0.039 Uiso calc R 1 1 . .
    C C16 0.4263(2) 0.4921(2) 0.12005(14) 0.0251(5) Uani d . 1 1 . .
    H H16 0.3695 0.4308 0.0884 0.030 Uiso calc R 1 1 . .
    C C21 0.3235(2) 0.7892(2) -0.03666(13) 0.0209(4) Uani d . 1 1 . .
    C C22 0.4486(2) 0.8127(3) -0.03397(15) 0.0272(5) Uani d . 1 1 . .
    H H22 0.5130 0.7795 0.0085 0.033 Uiso calc R 1 1 . .
    C C23 0.4780(3) 0.8854(3) -0.09427(18) 0.0349(6) Uani d . 1 1 . .
    H H23 0.5630 0.9006 -0.0935 0.042 Uiso calc R 1 1 . .
    C C24 0.3837(3) 0.9355(3) -0.15517(16) 0.0344(6) Uani d . 1 1 . .
    H H24 0.4046 0.9861 -0.1957 0.041 Uiso calc R 1 1 . .
    C C25 0.2597(3) 0.9131(3) -0.15792(15) 0.0329(6) Uani d . 1 1 . .
    H H25 0.1957 0.9484 -0.1999 0.039 Uiso calc R 1 1 . .
    C C26 0.2288(2) 0.8389(3) -0.09917(15) 0.0284(5) Uani d . 1 1 . .
    H H26 0.1436 0.8218 -0.1013 0.034 Uiso calc R 1 1 . .
    C C31 0.1948(2) 0.8024(2) 0.08894(13) 0.0199(4) Uani d . 1 1 . .
    C C32 0.1688(2) 0.9347(2) 0.06715(15) 0.0267(5) Uani d . 1 1 . .
    H H32 0.1929 0.9704 0.0232 0.032 Uiso calc R 1 1 . .
    C C33 0.1073(3) 1.0143(3) 0.10998(16) 0.0318(5) Uani d . 1 1 . .
    H H33 0.0901 1.1049 0.0958 0.038 Uiso calc R 1 1 . .
    C C34 0.0712(2) 0.9608(3) 0.17351(16) 0.0305(5) Uani d . 1 1 . .
    H H34 0.0285 1.0151 0.2024 0.037 Uiso calc R 1 1 . .
    C C35 0.0965(2) 0.8299(3) 0.19506(15) 0.0295(5) Uani d . 1 1 . .
    H H35 0.0710 0.7944 0.2385 0.035 Uiso calc R 1 1 . .
    C C36 0.1593(2) 0.7495(2) 0.15347(14) 0.0256(5) Uani d . 1 1 . .
    H H36 0.1779 0.6595 0.1687 0.031 Uiso calc R 1 1 . .
loop_
    _atom_site_aniso_label
    _atom_site_aniso_U_11
    _atom_site_aniso_U_22
    _atom_site_aniso_U_33
    _atom_site_aniso_U_12
    _atom_site_aniso_U_13
    _atom_site_aniso_U_23
    Br1 0.03111(15) 0.02528(14) 0.02542(14) 0.00090(9) 0.00617(10) -0.00151(9)
    Cl1 0.0561(4) 0.0166(3) 0.0364(3) -0.0049(3) 0.0036(3) 0.0049(2)
    P1 0.0175(3) 0.0176(3) 0.0169(2) -0.0003(2) 0.00315(19) 0.00100(19)
    C1 0.0201(10) 0.0225(11) 0.0196(10) -0.0031(8) 0.0036(8) -0.0018(8)
    C2 0.0300(12) 0.0267(12) 0.0235(11) -0.0052(10) 0.0090(9) -0.0035(9)
    C3 0.0325(13) 0.0294(13) 0.0291(12) -0.0046(10) 0.0049(10) -0.0065(10)
    C11 0.0181(10) 0.0239(11) 0.0183(10) 0.0016(8) 0.0031(8) 0.0008(8)
    C12 0.0278(12) 0.0275(12) 0.0288(12) -0.0031(10) 0.0011(10) -0.0035(10)
    C13 0.0231(12) 0.0500(17) 0.0289(13) -0.0046(12) -0.0011(10) -0.0062(12)
    C14 0.0239(12) 0.0552(18) 0.0240(11) 0.0134(12) 0.0022(9) 0.0040(12)
    C15 0.0348(13) 0.0334(13) 0.0285(12) 0.0127(11) 0.0074(10) 0.0064(10)
    C16 0.0276(11) 0.0246(11) 0.0227(11) 0.0028(9) 0.0057(9) 0.0016(9)
    C21 0.0229(10) 0.0202(10) 0.0203(10) -0.0016(8) 0.0066(8) 0.0016(8)
    C22 0.0247(12) 0.0294(12) 0.0278(12) -0.0042(9) 0.0073(9) 0.0000(10)
    C23 0.0334(14) 0.0371(14) 0.0381(14) -0.0124(11) 0.0165(12) -0.0004(11)
    C24 0.0520(17) 0.0277(13) 0.0283(12) -0.0093(12) 0.0191(12) 0.0004(10)
    C25 0.0438(15) 0.0317(13) 0.0233(11) 0.0032(12) 0.0092(11) 0.0059(10)
    C26 0.0279(12) 0.0344(13) 0.0232(11) 0.0016(10) 0.0072(9) 0.0057(10)
    C31 0.0191(10) 0.0197(10) 0.0202(10) 0.0001(8) 0.0039(8) -0.0022(8)
    C32 0.0310(12) 0.0228(11) 0.0254(11) 0.0034(9) 0.0056(9) 0.0023(9)
    C33 0.0332(13) 0.0245(12) 0.0350(13) 0.0070(10) 0.0037(11) -0.0022(10)
    C34 0.0210(11) 0.0377(14) 0.0311(12) 0.0040(10) 0.0033(9) -0.0111(11)
    C35 0.0264(12) 0.0379(14) 0.0264(12) -0.0042(10) 0.0108(9) -0.0048(10)
    C36 0.0277(12) 0.0236(11) 0.0267(11) -0.0017(9) 0.0092(9) 0.0009(9)
_geom_special_details
;
;
loop_
    _geom_bond_atom_site_label_1
    _geom_bond_atom_site_label_2
    _geom_bond_site_symmetry_2
    _geom_bond_distance
    _geom_bond_publ_flag
    Cl1 C3 . 1.818(3) ?
    P1 C11 . 1.793(2) ?
    P1 C21 . 1.796(2) ?
    P1 C31 . 1.796(2) ?
    P1 C1 . 1.799(2) ?
    C1 C2 . 1.539(3) ?
    C1 H1A . 0.9900 ?
    C1 H1B . 0.9900 ?
    C2 C3 . 1.511(3) ?
    C2 H2A . 0.9900 ?
    C2 H2B . 0.9900 ?
    C3 H3A . 0.9900 ?
    C3 H3B . 0.9900 ?
    C11 C16 . 1.392(3) ?
    C11 C12 . 1.398(3) ?
    C12 C13 . 1.386(4) ?
    C12 H12 . 0.9500 ?
    C13 C14 . 1.384(5) ?
    C13 H13 . 0.9500 ?
    C14 C15 . 1.384(4) ?
    C14 H14 . 0.9500 ?
    C15 C16 . 1.392(3) ?
    C15 H15 . 0.9500 ?
    C16 H16 . 0.9500 ?
    C21 C22 . 1.393(3) ?
    C21 C26 . 1.400(3) ?
    C22 C23 . 1.393(4) ?
    C22 H22 . 0.9500 ?
    C23 C24 . 1.383(4) ?
    C23 H23 . 0.9500 ?
    C24 C25 . 1.380(4) ?
    C24 H24 . 0.9500 ?
    C25 C26 . 1.386(4) ?
    C25 H25 . 0.9500 ?
    C26 H26 . 0.9500 ?
    C31 C32 . 1.392(3) ?
    C31 C36 . 1.398(3) ?
    C32 C33 . 1.391(4) ?
    C32 H32 . 0.9500 ?
    C33 C34 . 1.388(4) ?
    C33 H33 . 0.9500 ?
    C34 C35 . 1.377(4) ?
    C34 H34 . 0.9500 ?
    C35 C36 . 1.390(4) ?
    C35 H35 . 0.9500 ?
    C36 H36 . 0.9500 ?
loop_
    _geom_angle_atom_site_label_1
    _geom_angle_atom_site_label_2
    _geom_angle_atom_site_label_3
    _geom_angle_site_symmetry_1
    _geom_angle_site_symmetry_3
    _geom_angle
    _geom_angle_publ_flag
    C11 P1 C21 . . 111.13(11) ?
    C11 P1 C31 . . 107.20(10) ?
    C21 P1 C31 . . 108.92(11) ?
    C11 P1 C1 . . 110.32(11) ?
    C21 P1 C1 . . 108.10(11) ?
    C31 P1 C1 . . 111.18(10) ?
    C2 C1 P1 . . 112.15(16) ?
    C2 C1 H1A . . 109.2 ?
    P1 C1 H1A . . 109.2 ?
    C2 C1 H1B . . 109.2 ?
    P1 C1 H1B . . 109.2 ?
    H1A C1 H1B . . 107.9 ?
    C3 C2 C1 . . 112.3(2) ?
    C3 C2 H2A . . 109.1 ?
    C1 C2 H2A . . 109.1 ?
    C3 C2 H2B . . 109.1 ?
    C1 C2 H2B . . 109.1 ?
    H2A C2 H2B . . 107.9 ?
    C2 C3 Cl1 . . 111.20(18) ?
    C2 C3 H3A . . 109.4 ?
    Cl1 C3 H3A . . 109.4 ?
    C2 C3 H3B . . 109.4 ?
    Cl1 C3 H3B . . 109.4 ?
    H3A C3 H3B . . 108.0 ?
    C16 C11 C12 . . 120.0(2) ?
    C16 C11 P1 . . 121.69(18) ?
    C12 C11 P1 . . 118.23(18) ?
    C13 C12 C11 . . 120.1(3) ?
    C13 C12 H12 . . 119.9 ?
    C11 C12 H12 . . 119.9 ?
    C14 C13 C12 . . 119.7(3) ?
    C14 C13 H13 . . 120.2 ?
    C12 C13 H13 . . 120.2 ?
    C13 C14 C15 . . 120.5(2) ?
    C13 C14 H14 . . 119.7 ?
    C15 C14 H14 . . 119.7 ?
    C14 C15 C16 . . 120.3(3) ?
    C14 C15 H15 . . 119.8 ?
    C16 C15 H15 . . 119.8 ?
    C11 C16 C15 . . 119.3(2) ?
    C11 C16 H16 . . 120.3 ?
    C15 C16 H16 . . 120.3 ?
    C22 C21 C26 . . 120.2(2) ?
    C22 C21 P1 . . 122.69(18) ?
    C26 C21 P1 . . 117.13(18) ?
    C21 C22 C23 . . 119.3(2) ?
    C21 C22 H22 . . 120.4 ?
    C23 C22 H22 . . 120.4 ?
    C24 C23 C22 . . 120.1(3) ?
    C24 C23 H23 . . 120.0 ?
    C22 C23 H23 . . 120.0 ?
    C25 C24 C23 . . 120.9(2) ?
    C25 C24 H24 . . 119.6 ?
    C23 C24 H24 . . 119.6 ?
    C24 C25 C26 . . 119.8(3) ?
    C24 C25 H25 . . 120.1 ?
    C26 C25 H25 . . 120.1 ?
    C25 C26 C21 . . 119.8(2) ?
    C25 C26 H26 . . 120.1 ?
    C21 C26 H26 . . 120.1 ?
    C32 C31 C36 . . 120.3(2) ?
    C32 C31 P1 . . 122.14(18) ?
    C36 C31 P1 . . 117.55(18) ?
    C33 C32 C31 . . 119.7(2) ?
    C33 C32 H32 . . 120.2 ?
    C31 C32 H32 . . 120.2 ?
    C34 C33 C32 . . 119.7(2) ?
    C34 C33 H33 . . 120.1 ?
    C32 C33 H33 . . 120.1 ?
    C35 C34 C33 . . 120.7(2) ?
    C35 C34 H34 . . 119.7 ?
    C33 C34 H34 . . 119.7 ?
    C34 C35 C36 . . 120.3(2) ?
    C34 C35 H35 . . 119.9 ?
    C36 C35 H35 . . 119.9 ?
    C35 C36 C31 . . 119.3(2) ?
    C35 C36 H36 . . 120.4 ?
    C31 C36 H36 . . 120.4 ?
loop_
    _geom_torsion_atom_site_label_1
    _geom_torsion_atom_site_label_2
    _geom_torsion_atom_site_label_3
    _geom_torsion_atom_site_label_4
    _geom_torsion_site_symmetry_1
    _geom_torsion_site_symmetry_2
    _geom_torsion_site_symmetry_3
    _geom_torsion_site_symmetry_4
    _geom_torsion
    _geom_torsion_publ_flag
    C11 P1 C1 C2 . . . . -79.46(19) ?
    C21 P1 C1 C2 . . . . 42.2(2) ?
    C31 P1 C1 C2 . . . . 161.75(16) ?
    P1 C1 C2 C3 . . . . 169.87(18) ?
    C1 C2 C3 Cl1 . . . . -72.0(3) ?
    C21 P1 C11 C16 . . . . -118.7(2) ?
    C31 P1 C11 C16 . . . . 122.4(2) ?
    C1 P1 C11 C16 . . . . 1.2(2) ?
    C21 P1 C11 C12 . . . . 64.1(2) ?
    C31 P1 C11 C12 . . . . -54.8(2) ?
    C1 P1 C11 C12 . . . . -176.03(19) ?
    C16 C11 C12 C13 . . . . 0.4(4) ?
    P1 C11 C12 C13 . . . . 177.7(2) ?
    C11 C12 C13 C14 . . . . -0.4(4) ?
    C12 C13 C14 C15 . . . . 0.4(4) ?
    C13 C14 C15 C16 . . . . -0.2(4) ?
    C12 C11 C16 C15 . . . . -0.2(4) ?
    P1 C11 C16 C15 . . . . -177.39(19) ?
    C14 C15 C16 C11 . . . . 0.1(4) ?
    C11 P1 C21 C22 . . . . -3.6(2) ?
    C31 P1 C21 C22 . . . . 114.3(2) ?
    C1 P1 C21 C22 . . . . -124.8(2) ?
    C11 P1 C21 C26 . . . . 175.69(19) ?
    C31 P1 C21 C26 . . . . -66.4(2) ?
    C1 P1 C21 C26 . . . . 54.5(2) ?
    C26 C21 C22 C23 . . . . -0.3(4) ?
    P1 C21 C22 C23 . . . . 179.0(2) ?
    C21 C22 C23 C24 . . . . 1.2(4) ?
    C22 C23 C24 C25 . . . . -0.9(4) ?
    C23 C24 C25 C26 . . . . -0.3(4) ?
    C24 C25 C26 C21 . . . . 1.2(4) ?
    C22 C21 C26 C25 . . . . -0.9(4) ?
    P1 C21 C26 C25 . . . . 179.8(2) ?
    C11 P1 C31 C32 . . . . 124.8(2) ?
    C21 P1 C31 C32 . . . . 4.5(2) ?
    C1 P1 C31 C32 . . . . -114.5(2) ?
    C11 P1 C31 C36 . . . . -54.4(2) ?
    C21 P1 C31 C36 . . . . -174.73(18) ?
    C1 P1 C31 C36 . . . . 66.2(2) ?
    C36 C31 C32 C33 . . . . 0.1(4) ?
    P1 C31 C32 C33 . . . . -179.1(2) ?
    C31 C32 C33 C34 . . . . -0.7(4) ?
    C32 C33 C34 C35 . . . . 0.5(4) ?
    C33 C34 C35 C36 . . . . 0.3(4) ?
    C34 C35 C36 C31 . . . . -0.9(4) ?
    C32 C31 C36 C35 . . . . 0.7(4) ?
    P1 C31 C36 C35 . . . . 179.96(19) ?
loop_
    _geom_hbond_atom_site_label_D
    _geom_hbond_atom_site_label_H
    _geom_hbond_atom_site_label_A
    _geom_hbond_site_symmetry_A
    _geom_hbond_distance_DH
    _geom_hbond_distance_HA
    _geom_hbond_distance_DA
    _geom_hbond_angle_DHA
    C1 H1B Br1 3_565 0.99 2.82 3.703(2) 149
    C25 H25 Br1 4_575 0.95 2.89 3.751(3) 151
    C14 H14 Cg1 2_645 0.95 2.68 3.623(3) 173
_iucr_refine_instructions_details
;
TITL ca016_s in P2(1)/c
CELL  0.71073   11.0708   10.0435   17.5740    90.000   104.973    90.000
ZERR  4           0.0002    0.0002    0.0004     0.000     0.001     0.000
LATT   1
SYMM             - X ,    0.50000 + Y ,    0.50000 - Z
SFAC  C  H Br Cl  P
UNIT 84 84 4 4 4
ACTA
BOND $H
CONF
HTAB
TEMP -73
OMIT 0   4   0
OMIT 1   1   0
OMIT 1   2   6
EQIV $1  -x,1-y,-z
EQIV $2  x,3/2-y,-1/2+z
HTAB C1  Br1_$1
HTAB C25 Br1_$2
MPLA C11 C12 C13 C14 C15 C16
MPLA C21 C22 C23 C24 C25 C26
MPLA C31 C32 C33 C34 C35 C36
MPLA C11 C12 C13 C14 C15 C16
FMAP 2
L.S. 10
PLAN -5
WGHT    0.059600    2.632500
FVAR       0.15290
BR1   3    0.112263    0.372228    0.168258    11.00000    0.03111    0.02528 =
         0.02542   -0.00151    0.00617    0.00090
CL1   4    0.195330    0.235522   -0.034698    11.00000    0.05612    0.01660 =
         0.03635    0.00491    0.00358   -0.00490
P1    5    0.275831    0.694481    0.037249    11.00000    0.01753    0.01759 =
         0.01694    0.00100    0.00315   -0.00033
C1    1    0.176151    0.561539   -0.011091    11.00000    0.02012    0.02251 =
         0.01965   -0.00185    0.00364   -0.00311
AFIX  23
H1A   2    0.169322    0.493653    0.028430    11.00000   -1.20000
H1B   2    0.091376    0.597221   -0.034682    11.00000   -1.20000
AFIX   0
C2    1    0.225920    0.495319   -0.075904    11.00000    0.03000    0.02672 =
         0.02353   -0.00353    0.00904   -0.00519
AFIX  23
H2A   2    0.218419    0.558743   -0.120005    11.00000   -1.20000
H2B   2    0.315685    0.474336   -0.054549    11.00000   -1.20000
AFIX   0
C3    1    0.156107    0.369082   -0.106718    11.00000    0.03251    0.02941 =
         0.02912   -0.00653    0.00489   -0.00456
AFIX  23
H3A   2    0.177384    0.341517   -0.155767    11.00000   -1.20000
H3B   2    0.065015    0.386232   -0.119469    11.00000   -1.20000
AFIX   0
C11   1    0.408476    0.628503    0.108512    11.00000    0.01809    0.02392 =
         0.01834    0.00080    0.00314    0.00163
C12   1    0.492285    0.718106    0.155437    11.00000    0.02785    0.02748 =
         0.02882   -0.00346    0.00110   -0.00313
AFIX  43
H12   2    0.479761    0.811217    0.147700    11.00000   -1.20000
AFIX   0
C13   1    0.593604    0.671330    0.213220    11.00000    0.02305    0.05004 =
         0.02890   -0.00618   -0.00114   -0.00462
AFIX  43
H13   2    0.650910    0.732138    0.244868    11.00000   -1.20000
AFIX   0
C14   1    0.610843    0.535556    0.224565    11.00000    0.02387    0.05518 =
         0.02397    0.00397    0.00221    0.01342
AFIX  43
H14   2    0.679963    0.503376    0.264356    11.00000   -1.20000
AFIX   0
C15   1    0.528159    0.446292    0.178387    11.00000    0.03477    0.03340 =
         0.02855    0.00644    0.00735    0.01273
AFIX  43
H15   2    0.541024    0.353307    0.186554    11.00000   -1.20000
AFIX   0
C16   1    0.426277    0.492085    0.120053    11.00000    0.02761    0.02463 =
         0.02273    0.00163    0.00567    0.00283
AFIX  43
H16   2    0.369455    0.430822    0.088431    11.00000   -1.20000
AFIX   0
C21   1    0.323489    0.789240   -0.036658    11.00000    0.02287    0.02017 =
         0.02027    0.00159    0.00656   -0.00162
C22   1    0.448573    0.812684   -0.033966    11.00000    0.02466    0.02939 =
         0.02784    0.00004    0.00731   -0.00422
AFIX  43
H22   2    0.513040    0.779461    0.008502    11.00000   -1.20000
AFIX   0
C23   1    0.478039    0.885411   -0.094270    11.00000    0.03345    0.03713 =
         0.03812   -0.00037    0.01654   -0.01238
AFIX  43
H23   2    0.563031    0.900576   -0.093542    11.00000   -1.20000
AFIX   0
C24   1    0.383707    0.935525   -0.155165    11.00000    0.05202    0.02769 =
         0.02827    0.00039    0.01914   -0.00931
AFIX  43
H24   2    0.404566    0.986073   -0.195662    11.00000   -1.20000
AFIX   0
C25   1    0.259653    0.913112   -0.157917    11.00000    0.04380    0.03174 =
         0.02332    0.00593    0.00917    0.00316
AFIX  43
H25   2    0.195662    0.948418   -0.199931    11.00000   -1.20000
AFIX   0
C26   1    0.228781    0.838915   -0.099167    11.00000    0.02789    0.03441 =
         0.02320    0.00571    0.00723    0.00163
AFIX  43
H26   2    0.143572    0.821806   -0.101306    11.00000   -1.20000
AFIX   0
C31   1    0.194827    0.802424    0.088939    11.00000    0.01905    0.01969 =
         0.02016   -0.00223    0.00386    0.00009
C32   1    0.168789    0.934669    0.067154    11.00000    0.03099    0.02277 =
         0.02541    0.00226    0.00560    0.00336
AFIX  43
H32   2    0.192916    0.970401    0.023231    11.00000   -1.20000
AFIX   0
C33   1    0.107285    1.014273    0.109983    11.00000    0.03319    0.02452 =
         0.03500   -0.00216    0.00369    0.00699
AFIX  43
H33   2    0.090061    1.104903    0.095795    11.00000   -1.20000
AFIX   0
C34   1    0.071175    0.960823    0.173515    11.00000    0.02098    0.03765 =
         0.03106   -0.01108    0.00330    0.00398
AFIX  43
H34   2    0.028530    1.015094    0.202444    11.00000   -1.20000
AFIX   0
C35   1    0.096534    0.829885    0.195056    11.00000    0.02637    0.03794 =
         0.02639   -0.00478    0.01079   -0.00420
AFIX  43
H35   2    0.070995    0.794354    0.238525    11.00000   -1.20000
AFIX   0
C36   1    0.159339    0.749491    0.153465    11.00000    0.02774    0.02364 =
         0.02671    0.00091    0.00919   -0.00169
AFIX  43
H36   2    0.177941    0.659518    0.168742    11.00000   -1.20000
HKLF 4
REM  ca016_s in P2(1)/c
REM R1 =  0.0344 for   4202 Fo > 4sig(Fo)  and  0.0393 for all   4690 data
REM    217 parameters refined using      0 restraints
END
;
data_global
_journal_date_recd_electronic     2012-10-04
_journal_date_accepted     2012-10-08
_journal_name_full     'Acta Crystallographica, Section E'
_journal_year     2012
_journal_volume     68
_journal_issue     11
_journal_page_first     o3115
_journal_page_last     o3115
_journal_paper_category     QO
_journal_paper_doi     10.1107/S1600536812042122
_journal_coeditor_code     TK5158
_publ_contact_author_name     'Dr Richard Betz'
_publ_contact_author_address
;
Department of Chemistry
Nelson Mandela Metropolitan University
Summerstrand Campus (South)
University Way
Summerstrand
PO Box 77000
Port Elizabeth
6031
South Africa
;
_publ_contact_author_email     'richard.betz@webmail.co.za'
_publ_contact_author_fax     '+27-41-504-4236'
_publ_contact_author_phone     '+27-41-504-4285'
_publ_section_title
;
(3-Chloropropyl)triphenylphosphonium bromide
;
loop_
    _publ_author_name
    _publ_author_address
    'Kavitha, Channappa N.'
;
University of Mysore
Department of Studies in Chemistry
Manasagangotri
Mysore 570 006
India
;
    'Yathirajan, Hemmige S.'
;
University of Mysore
Department of Studies in Chemistry
Manasagangotri
Mysore 570 006
India
;
    'Dayananda, A. S.'
;
University of Mysore
Department of Studies in Chemistry
Manasagangotri
Mysore 570 006
India
;
    'Gerber, Thomas'
;
Nelson Mandela Metropolitan University
Summerstrand Campus
Department of Chemistry
University Way
Summerstrand
PO Box 77000
Port Elizabeth
6031
South Africa
;
    'Hosten, Eric'
;
Nelson Mandela Metropolitan University
Summerstrand Campus
Department of Chemistry
University Way
Summerstrand
PO Box 77000
Port Elizabeth
6031
South Africa
;
    'Betz, Richard'
;
Nelson Mandela Metropolitan University
Summerstrand Campus
Department of Chemistry
University Way
Summerstrand
PO Box 77000
Port Elizabeth
6031
South Africa
;
