# Supplementary material for: (3-Chloro­prop­yl)triphenyl­phospho­nium bromide
Source: Acta Crystallogr Sect E Struct Rep Online. 2012 Oct 13;68(Pt 11):o3115. doi: 10.1107/S1600536812042122 (PMC3515220; doi:10.1107/S1600536812042122)
Supplement: Supplementary file 3 [file e-68-o3115-Isup3.hkl]

# 
# h,k,l, Fc-squared, Fo-squared, sigma(Fo-squared) and status flag 
# 
data_I
_shelx_title ' ca016_s in P2(1)/c' 
_shelx_refln_list_code          4 
_shelx_F_calc_maximum      214.30 
_exptl_crystal_F_000       856.00 
_reflns_d_resolution_high  0.7492 
 
loop_ 
 _symmetry_equiv_pos_as_xyz 
 'x, y, z' 
 '-x, y+1/2, -z+1/2' 
 '-x, -y, -z' 
 'x, -y-1/2, z-1/2' 
 
_cell_length_a    11.0708 
_cell_length_b    10.0435 
_cell_length_c    17.5740 
_cell_angle_alpha  90.000 
_cell_angle_beta  104.973 
_cell_angle_gamma  90.000 
 
_shelx_F_squared_multiplier     1.000 
 
loop_ 
 _refln_index_h 
 _refln_index_k 
 _refln_index_l 
 _refln_F_squared_calc 
 _refln_F_squared_meas 
 _refln_F_squared_sigma 
 _refln_observed_status 
   2   0   0     4370.43     5246.48     37.00 o 
   3   0   0    45922.82    42395.66    293.97 o 
   4   0   0     8325.09     7995.74     55.82 o 
   5   0   0     2142.74     1582.04     21.19 o 
   6   0   0     2358.93     2339.64     17.37 o 
   7   0   0      242.14      183.51      5.14 o 
   8   0   0      804.37      716.80     13.69 o 
   9   0   0      243.67      281.65      7.98 o 
  10   0   0     3232.16     3225.24     35.93 o 
  11   0   0      547.19      481.64     14.97 o 
  12   0   0       71.41       84.27     11.55 o 
  13   0   0     1126.12     1019.31     24.38 o 
  14   0   0      413.25      405.93     19.25 o 
   2   1   0    12996.66    13462.22     74.68 o 
   3   1   0     6119.40     5253.55     24.46 o 
   4   1   0       92.34      218.26      2.12 o 
   5   1   0     4906.36     4974.42     24.82 o 
   6   1   0      109.14      208.88      2.71 o 
   7   1   0     1886.46     1788.12     10.59 o 
   8   1   0     1307.05     1366.76     11.53 o 
   9   1   0      155.54      157.46      4.92 o 
  10   1   0     2014.71     2045.41     19.34 o 
  11   1   0      852.76      844.84     31.44 o 
  12   1   0      113.45       91.41      8.01 o 
  13   1   0        3.24       -2.99     14.12 o 
  14   1   0        4.73        4.40      9.22 o 
   0   2   0     2119.70     3222.00     22.56 o 
   1   2   0        6.63       38.19      1.04 o 
   2   2   0     5035.72     5930.96     29.32 o 
   3   2   0     1352.63     1797.45      8.29 o 
   4   2   0     2063.56     2226.82     10.85 o 
   5   2   0      141.97       78.00      2.25 o 
   6   2   0      910.56     1029.50      6.50 o 
   7   2   0       47.41       27.59      1.96 o 
   8   2   0      183.30      165.78      3.13 o 
   9   2   0       87.73       82.09      3.51 o 
  10   2   0      182.77      177.71      6.63 o 
  11   2   0      152.38      117.05      7.54 o 
  12   2   0       31.80       36.90      7.67 o 
  13   2   0      368.83      323.61     12.39 o 
  14   2   0       40.90       45.03      9.66 o 
   1   3   0       84.81        7.17      0.92 o 
   2   3   0     1949.93     1516.19      7.99 o 
   3   3   0     3724.87     3947.08     19.79 o 
   4   3   0     6196.62     7179.05     35.50 o 
   5   3   0      854.56      873.85     10.61 o 
   6   3   0     7099.71     7436.40     42.78 o 
   7   3   0     3424.49     3469.74     26.51 o 
   8   3   0       34.82       17.48      2.76 o 
   9   3   0      258.84      244.90      9.63 o 
  10   3   0      791.16      711.25     10.37 o 
  11   3   0      348.39      351.18     10.84 o 
  12   3   0      325.88      398.02     12.70 o 
  13   3   0       25.82       14.99      8.58 o 
   1   4   0     3419.23     2996.40     15.25 o 
   2   4   0     2974.60     3531.68     16.89 o 
   3   4   0      417.85      221.54      4.20 o 
   4   4   0     7055.83     7043.45     40.30 o 
   5   4   0     7875.69     8173.22     46.85 o 
   6   4   0     2187.93     2355.98     18.23 o 
   7   4   0      885.63      966.81      9.57 o 
   8   4   0     3996.57     3990.01     34.41 o 
   9   4   0     1651.04     1640.08     18.98 o 
  10   4   0      270.69      274.33      8.10 o 
  11   4   0       23.86       17.67      7.73 o 
  12   4   0      104.77       92.86      8.77 o 
  13   4   0      223.93      259.06     11.78 o 
   1   5   0      895.21      659.05      4.76 o 
   2   5   0     5151.63     4794.15     25.84 o 
   3   5   0     5266.97     5502.46     31.84 o 
   4   5   0      755.67      943.00      8.45 o 
   5   5   0     1559.22     1606.64     13.34 o 
   6   5   0     3106.45     3350.18     22.50 o 
   7   5   0      607.28      649.00      7.95 o 
   8   5   0       39.49       29.08      4.93 o 
   9   5   0      256.79      225.92      7.55 o 
  10   5   0       22.60        9.27      5.68 o 
  11   5   0       38.70       48.57      6.46 o 
  12   5   0       27.28       32.32     13.26 o 
  13   5   0      128.48      153.17     10.53 o 
   0   6   0      145.98       92.25     10.27 o 
   1   6   0       25.19       50.05      2.12 o 
   2   6   0      215.33      370.35      4.06 o 
   3   6   0      748.52      827.64      5.96 o 
   4   6   0       18.06       28.16      2.42 o 
   5   6   0      752.62      885.63      7.53 o 
   6   6   0     2813.89     2878.80     20.01 o 
   7   6   0      319.96      293.58      7.24 o 
   8   6   0      143.77      139.35      6.09 o 
   9   6   0      445.71      450.17      9.38 o 
  10   6   0       48.76       61.14      6.32 o 
  11   6   0       14.35        3.50      6.50 o 
  12   6   0       13.82       25.13      8.76 o 
   1   7   0     5809.24     6159.95     39.48 o 
   2   7   0     4830.97     5059.61     32.74 o 
   3   7   0       17.61       11.98      2.23 o 
   4   7   0       36.53       11.72      2.83 o 
   5   7   0        3.36       -0.26      2.45 o 
   6   7   0      696.71      658.61      9.95 o 
   7   7   0       73.23       66.57      4.86 o 
   8   7   0      464.19      450.52      9.36 o 
   9   7   0      116.44       98.45      6.64 o 
  10   7   0       35.67       28.68      7.46 o 
  11   7   0      347.23      347.65     10.85 o 
  12   7   0      872.73      823.07     17.81 o 
   0   8   0     2194.20     2377.94     40.42 o 
   1   8   0     3474.85     3651.61     27.26 o 
   2   8   0      401.61      326.62      5.15 o 
   3   8   0     3014.17     3144.26     24.63 o 
   4   8   0     4303.88     4160.55     30.92 o 
   5   8   0      386.75      371.43      8.64 o 
   6   8   0      113.91      111.01      6.16 o 
   7   8   0       16.34       17.91      4.96 o 
   8   8   0      542.29      609.99     11.26 o 
   9   8   0     2320.47     2377.21     23.79 o 
  10   8   0      481.77      425.19     12.00 o 
  11   8   0      382.49      429.55     21.45 o 
   1   9   0     6822.72     6730.14     48.54 o 
   2   9   0     2037.19     2019.21     16.81 o 
   3   9   0       49.28       49.66      4.05 o 
   4   9   0       13.90        2.68      5.17 o 
   5   9   0       30.76       44.59      5.97 o 
   6   9   0     1321.31     1451.17     16.71 o 
   7   9   0      569.39      622.17      9.77 o 
   8   9   0       21.16       18.28      5.80 o 
   9   9   0       13.43        7.82      7.29 o 
  10   9   0        8.86        3.04     10.29 o 
   0  10   0        2.97        5.76     10.91 o 
   1  10   0      469.26      479.42      7.62 o 
   2  10   0       71.65       69.44      5.92 o 
   3  10   0      650.96      657.24     11.02 o 
   4  10   0      861.50      891.61     19.31 o 
   5  10   0      454.97      428.76     10.28 o 
   6  10   0      280.74      293.24      9.95 o 
   7  10   0      242.48      209.98      7.21 o 
   8  10   0       15.03        0.72      6.40 o 
   9  10   0        0.81       -6.41      9.68 o 
   1  11   0       13.98        0.65      5.89 o 
   2  11   0      962.45      920.47     23.28 o 
   3  11   0     1121.36     1146.15     16.79 o 
   4  11   0        1.88       -5.10      6.50 o 
   5  11   0      347.07      379.41     12.80 o 
   6  11   0      116.79      107.94      8.81 o 
   7  11   0      433.76      411.55     12.02 o 
   8  11   0       66.70       62.49      7.41 o 
   0  12   0      940.39     1001.35     25.66 o 
   1  12   0      138.08      149.70     13.69 o 
   2  12   0      118.25      104.23      9.68 o 
   3  12   0       12.59        4.75      8.92 o 
   4  12   0      422.39      450.43     19.05 o 
   5  12   0     1406.21     1368.85     27.91 o 
   6  12   0       42.45       38.91      8.21 o 
   1  13   0        5.29        3.42      9.68 o 
   2  13   0      630.50      763.64     17.07 o 
   3  13   0      236.51      217.38     11.64 o 
 -14   1   1      121.79      124.53     10.13 o 
 -13   1   1      164.23      150.67      9.22 o 
 -12   1   1      352.80      336.44     11.34 o 
 -11   1   1      307.95      295.78     10.27 o 
 -10   1   1     1386.29     1452.38     19.14 o 
  -9   1   1      178.56      198.84      5.49 o 
  -8   1   1       21.20       16.35      3.07 o 
  -7   1   1      422.46      431.14      5.12 o 
  -6   1   1     4025.67     3886.25     21.15 o 
  -5   1   1      574.41      474.76      3.50 o 
  -4   1   1      366.25      384.36      2.86 o 
  -3   1   1       11.29       14.86      1.68 o 
  -2   1   1       38.61       38.86      1.20 o 
  -1   1   1     1176.09     1229.01      5.92 o 
   0   1   1     2288.24     2060.66     49.12 o 
   1   1   1      439.90      482.37      3.14 o 
   2   1   1      852.17      771.85      3.71 o 
   3   1   1     1064.40     1023.74      5.16 o 
   4   1   1     1009.94     1005.31      5.25 o 
   5   1   1        5.53        6.96      0.99 o 
   6   1   1      807.07      834.81      4.86 o 
   7   1   1     4697.62     4559.87     26.57 o 
   8   1   1      645.27      599.41      5.67 o 
   9   1   1        4.23       10.87      2.62 o 
  10   1   1      236.56      220.66      8.76 o 
  11   1   1      350.10      315.66     10.27 o 
  12   1   1      600.93      585.06     13.00 o 
  13   1   1      167.06      190.66      9.66 o 
  14   1   1       63.06       56.28      9.52 o 
 -14   2   1      502.28      537.23     15.12 o 
 -13   2   1      755.50      787.27     15.72 o 
 -12   2   1      273.08      264.84     11.18 o 
 -11   2   1       10.80        7.30      5.26 o 
 -10   2   1        2.46        8.32      4.84 o 
  -9   2   1     2359.85     2314.36     18.21 o 
  -8   2   1     4140.32     3971.97     26.12 o 
  -7   2   1      278.00      247.58      3.82 o 
  -6   2   1       25.51       59.14      2.55 o 
  -5   2   1     4476.99     4693.95     25.22 o 
  -4   2   1     5499.33     5510.48     27.41 o 
  -3   2   1    15744.95    15051.70     78.18 o 
  -2   2   1     1213.04     1214.78      6.07 o 
  -1   2   1     5867.12     5973.30     26.67 o 
   0   2   1     1394.02     1485.82      7.22 o 
   1   2   1    38736.48    32338.08    321.89 o 
   2   2   1    10665.02     9918.24     52.70 o 
   3   2   1       53.50       40.38      1.10 o 
   4   2   1     6698.48     6353.81     33.76 o 
   5   2   1    13482.08    12954.19     74.23 o 
   6   2   1     1799.58     1762.22     12.24 o 
   7   2   1      416.94      456.36      5.09 o 
   8   2   1      180.28      158.09      4.33 o 
   9   2   1     4242.10     4210.79     35.97 o 
  10   2   1     2481.26     2451.33     27.00 o 
  11   2   1      537.37      550.22     11.94 o 
  12   2   1      339.34      342.58     11.32 o 
  13   2   1      195.61      191.82      9.80 o 
 -14   3   1       32.58       13.05      9.38 o 
 -13   3   1      282.24      300.91     12.69 o 
 -12   3   1       14.31        9.56      7.85 o 
 -11   3   1     1794.34     1813.73     21.75 o 
 -10   3   1      652.45      638.73      9.95 o 
  -9   3   1      109.27      105.99      4.88 o 
  -8   3   1       69.56       73.11      2.66 o 
  -7   3   1       14.89       14.67      1.84 o 
  -6   3   1     5285.05     5176.68     27.92 o 
  -5   3   1     4785.26     4945.37     26.56 o 
  -4   3   1      255.35      321.68      2.89 o 
  -3   3   1     2865.27     2959.52     15.07 o 
  -2   3   1     5321.10     5518.77     25.82 o 
  -1   3   1    14941.29    14224.82     66.91 o 
   0   3   1      233.07      162.68      1.69 o 
   1   3   1      188.42      205.24      2.01 o 
   2   3   1     3916.56     3527.68     18.89 o 
   3   3   1      165.32      108.85      2.14 o 
   4   3   1     5216.64     5454.70     31.49 o 
   5   3   1     3734.79     4025.26     25.86 o 
   6   3   1      218.81      215.86      4.73 o 
   7   3   1     5983.62     5926.32     37.99 o 
   8   3   1     4193.71     4290.71     28.27 o 
   9   3   1     1046.19     1015.33     14.45 o 
  10   3   1        1.27        4.35      4.99 o 
  11   3   1      158.58      144.14      7.98 o 
  12   3   1      153.67      160.00      8.76 o 
  13   3   1      426.66      437.93     13.44 o 
 -13   4   1      105.52      104.99     15.83 o 
 -12   4   1        1.26        0.49      8.31 o 
 -11   4   1       83.06       76.21      9.60 o 
 -10   4   1      351.50      318.52     10.32 o 
  -9   4   1      252.01      255.40      7.55 o 
  -8   4   1     1874.94     1814.58     19.88 o 
  -7   4   1      642.43      609.13      5.42 o 
  -6   4   1      231.71      209.98      3.82 o 
  -5   4   1      587.03      615.14      4.81 o 
  -4   4   1       21.17       33.58      1.82 o 
  -3   4   1      765.54      800.33      5.35 o 
  -2   4   1      770.39      821.19      4.67 o 
  -1   4   1     2354.51     2500.72     12.20 o 
   0   4   1       31.35       26.50      1.21 o 
   1   4   1       12.84        9.04      1.16 o 
   2   4   1       17.96        4.72      1.10 o 
   3   4   1     2255.43     2276.69     14.90 o 
   4   4   1     2096.48     2132.39     16.09 o 
   5   4   1      138.68      115.78      3.28 o 
   6   4   1        4.69       19.98      3.06 o 
   7   4   1      134.55      128.98      4.14 o 
   8   4   1      501.51      454.18      5.59 o 
   9   4   1       22.75       27.47      4.77 o 
  10   4   1     1096.38     1024.93     32.25 o 
  11   4   1       19.51       18.36      7.54 o 
  12   4   1      248.73      231.16     12.40 o 
  13   4   1       56.54       52.21      9.52 o 
 -13   5   1      113.92      127.95     10.27 o 
 -12   5   1       22.64       21.13      9.41 o 
 -11   5   1      264.30      239.30      8.72 o 
 -10   5   1      946.75      963.39     13.00 o 
  -9   5   1     1534.83     1539.16     16.30 o 
  -8   5   1     1244.87     1228.88     13.74 o 
  -7   5   1     4657.74     4682.25     34.08 o 
  -6   5   1       51.17       61.07      2.21 o 
  -5   5   1       42.28       22.28      2.04 o 
  -4   5   1     2095.20     2101.12     13.11 o 
  -3   5   1      268.73      244.93      2.93 o 
  -2   5   1     4398.22     3964.25     20.19 o 
  -1   5   1     8819.57     9020.33     42.14 o 
   0   5   1      787.01      941.95      5.72 o 
   1   5   1       23.73       30.27      1.59 o 
   2   5   1      938.26     1088.59      7.28 o 
   3   5   1     8244.90     8385.41     52.48 o 
   4   5   1     5856.02     5817.45     41.49 o 
   5   5   1      325.30      388.59      5.74 o 
   6   5   1     1185.66     1204.30     12.30 o 
   7   5   1      555.75      497.74      7.10 o 
   8   5   1      110.91      107.02      7.74 o 
   9   5   1     1849.13     1861.89     27.04 o 
  10   5   1        1.29       -1.03      5.53 o 
  11   5   1      901.00      878.27     15.65 o 
  12   5   1      128.25      116.26      9.22 o 
  13   5   1       62.58       39.39     13.90 o 
 -12   6   1     1356.70     1393.78     23.53 o 
 -11   6   1      447.46      443.89     11.17 o 
 -10   6   1     1209.86     1173.55     14.80 o 
  -9   6   1      379.81      392.41      9.21 o 
  -8   6   1     2348.59     2410.01     23.05 o 
  -7   6   1     1637.55     1619.58     16.71 o 
  -6   6   1      284.52      255.09      3.87 o 
  -5   6   1     3421.77     3350.28     25.05 o 
  -4   6   1     4527.50     4265.96     27.84 o 
  -3   6   1       44.73       33.95      2.02 o 
  -2   6   1     2842.66     2903.95     17.63 o 
  -1   6   1      198.19      247.10      4.78 o 
   0   6   1     3205.98     2919.34     17.72 o 
   1   6   1     7458.53     7196.28     45.41 o 
   2   6   1     4094.05     4197.19     24.70 o 
   3   6   1      315.70      327.28      3.21 o 
   4   6   1     2247.96     2384.54     22.72 o 
   5   6   1     2944.07     2886.55     22.08 o 
   6   6   1     4074.08     3987.36     26.62 o 
   7   6   1      119.32      100.30      5.24 o 
   8   6   1     1881.53     1879.41     25.53 o 
   9   6   1     1690.19     1637.05     23.41 o 
  10   6   1      174.51      187.07      7.15 o 
  11   6   1      579.13      590.37     14.35 o 
  12   6   1       26.63       21.53      9.19 o 
 -12   7   1       72.21       75.85     10.41 o 
 -11   7   1       25.77       30.47      7.15 o 
 -10   7   1      746.09      743.53     12.42 o 
  -9   7   1      684.38      744.49     19.31 o 
  -8   7   1      713.52      699.14     11.01 o 
  -7   7   1      760.46      780.31      9.84 o 
  -6   7   1      782.47      814.92     10.78 o 
  -5   7   1       79.08       81.31      3.59 o 
  -4   7   1     1242.20     1203.24     10.80 o 
  -3   7   1      247.75      196.35      4.24 o 
  -2   7   1     1309.96     1187.56      9.95 o 
  -1   7   1     1289.27     1243.25      9.62 o 
   0   7   1     2742.74     2999.31     22.50 o 
   1   7   1       16.98       29.10      2.97 o 
   2   7   1     2363.25     2544.93     17.35 o 
   3   7   1     5144.25     5109.59     27.73 o 
   4   7   1     1724.07     1669.24     14.16 o 
   5   7   1      988.65     1100.42     10.79 o 
   6   7   1      788.30      790.38     11.03 o 
   7   7   1      284.63      251.64      7.02 o 
   8   7   1       71.46       75.34      7.07 o 
   9   7   1      804.61      848.68     12.49 o 
  10   7   1       59.25       56.97      6.83 o 
  11   7   1      553.87      618.70     14.67 o 
 -11   8   1        6.97        0.56     11.46 o 
 -10   8   1       12.03        7.23      7.32 o 
  -9   8   1       65.90       64.77      6.98 o 
  -8   8   1        4.76        4.93      6.08 o 
  -7   8   1       23.34       27.19      5.13 o 
  -6   8   1      184.68      200.50      7.80 o 
  -5   8   1     1336.88     1391.94     15.55 o 
  -4   8   1      274.54      270.85      5.82 o 
  -3   8   1       79.11       90.15      3.17 o 
  -2   8   1        8.25       11.75      2.87 o 
  -1   8   1      529.00      539.90      7.03 o 
   0   8   1      122.11      124.43      4.27 o 
   1   8   1      659.99      668.92      7.65 o 
   2   8   1      812.89      891.65      7.89 o 
   3   8   1      148.72      147.13      7.53 o 
   4   8   1       42.52       47.64      5.02 o 
   5   8   1      350.07      342.27     13.79 o 
   6   8   1       18.59       19.98      5.51 o 
   7   8   1       37.90       48.34      5.11 o 
   8   8   1       11.53       12.97      6.17 o 
   9   8   1       18.13       17.63      6.66 o 
  10   8   1       40.81       39.78      7.66 o 
  11   8   1       66.75       70.51     13.90 o 
 -10   9   1        4.66        7.05     10.44 o 
  -9   9   1       18.08       12.35      7.22 o 
  -8   9   1       62.91       64.25      6.19 o 
  -7   9   1        4.78        3.44      5.49 o 
  -6   9   1     1859.74     1855.69     19.59 o 
  -5   9   1      243.71      272.67      8.39 o 
  -4   9   1      259.43      253.75      7.97 o 
  -3   9   1     1183.68     1152.76     11.36 o 
  -2   9   1     1286.75     1329.41     12.53 o 
  -1   9   1      812.28      758.98      8.67 o 
   0   9   1       36.19       18.79      3.95 o 
   1   9   1      306.58      306.42      6.39 o 
   2   9   1       67.41       55.27      4.14 o 
   3   9   1      959.14      883.09     12.01 o 
   4   9   1      229.43      219.25      8.01 o 
   5   9   1      125.99      109.90      6.49 o 
   6   9   1        3.91        5.67      5.84 o 
   7   9   1      473.46      481.64     10.31 o 
   8   9   1      685.40      672.13     10.35 o 
   9   9   1       90.41       82.23      7.87 o 
  10   9   1       31.39       27.99     10.53 o 
  -9  10   1      165.91      191.93      9.12 o 
  -8  10   1      190.66      199.66      7.43 o 
  -7  10   1      473.81      459.49      9.88 o 
  -6  10   1       56.01       50.53      6.66 o 
  -5  10   1      174.47      157.20      7.22 o 
  -4  10   1     3051.95     2963.18     31.00 o 
  -3  10   1      664.81      717.44     11.25 o 
  -2  10   1      202.60      195.29      6.38 o 
  -1  10   1      730.69      718.89      9.02 o 
   0  10   1     1232.31     1281.70     12.41 o 
   1  10   1      929.81      889.55     12.16 o 
   2  10   1       60.12       53.56      5.84 o 
   3  10   1       12.24        0.81      5.57 o 
   4  10   1       10.64        9.77      6.25 o 
   5  10   1      679.56      713.74     12.18 o 
   6  10   1     2423.01     2444.31     24.45 o 
   7  10   1       43.13       36.70      6.13 o 
   8  10   1      161.44      172.09      7.30 o 
   9  10   1      851.99      851.34     14.75 o 
  -8  11   1        7.99       -0.28      6.99 o 
  -7  11   1      209.70      249.84      9.53 o 
  -6  11   1      235.52      244.80     11.73 o 
  -5  11   1      925.21      922.20     13.98 o 
  -4  11   1      389.84      405.29     10.26 o 
  -3  11   1      186.86      204.02      7.78 o 
  -2  11   1     3184.46     3120.03     41.62 o 
  -1  11   1      571.28      586.60     13.46 o 
   0  11   1       11.06       -1.56      6.10 o 
   1  11   1      115.24      102.82      7.50 o 
   2  11   1       13.38       -0.17      6.07 o 
   3  11   1      917.73      983.88     14.74 o 
   4  11   1      822.01      856.38     13.32 o 
   5  11   1       12.39        2.86      6.83 o 
   6  11   1       55.48       69.99      7.79 o 
   7  11   1      603.76      636.98     12.67 o 
  -6  12   1      230.42      223.85      9.38 o 
  -5  12   1       53.74       36.88      9.97 o 
  -4  12   1      789.05      691.64     16.18 o 
  -3  12   1       23.43        6.84      8.76 o 
  -2  12   1       12.44       13.98      8.92 o 
  -1  12   1       64.54       35.78      9.07 o 
   0  12   1      128.08      107.56      9.68 o 
   1  12   1       21.21       16.96      8.89 o 
   2  12   1       91.23       60.81      9.36 o 
   3  12   1       48.08       55.51      7.55 o 
   4  12   1      774.21      669.55     12.99 o 
   5  12   1       50.46       64.57     15.82 o 
   6  12   1      423.21      383.92     12.01 o 
  -3  13   1       17.22       21.96      9.80 o 
  -2  13   1      161.33      112.30     10.71 o 
  -1  13   1      221.37      222.03     28.44 o 
   0  13   1      718.94      643.29     15.27 o 
   1  13   1       47.58       32.51      9.68 o 
   2  13   1     1026.91      993.87     19.35 o 
   3  13   1      112.47       81.01     15.18 o 
 -14   0   2        6.27       -1.71     12.83 o 
 -13   0   2        6.94       10.69     10.69 o 
 -12   0   2     1967.07     1965.90     35.07 o 
 -11   0   2     2309.71     2181.85     38.92 o 
 -10   0   2        3.42       11.42      5.59 o 
  -9   0   2     2851.42     2678.15     29.49 o 
  -8   0   2     4224.35     4286.84     44.46 o 
  -7   0   2     4125.57     4381.79     77.42 o 
  -6   0   2     1431.31     1366.07     16.87 o 
  -5   0   2      606.42      801.86      7.10 o 
  -4   0   2    32042.41    29735.88    208.36 o 
  -3   0   2    12443.44    11035.60     77.89 o 
  -2   0   2       70.77      188.83      2.84 o 
  -1   0   2      847.19      837.01     22.50 o 
   0   0   2     2455.11     3318.64     33.41 o 
   1   0   2     4801.52     3997.97     28.42 o 
   3   0   2    28285.61    29102.13    203.32 o 
   4   0   2     1715.58     1682.53     11.16 o 
   5   0   2     8329.78     9202.05     57.45 o 
   6   0   2    16539.56    16705.92    123.11 o 
   7   0   2     5497.60     5149.90     38.22 o 
   8   0   2     2445.16     2475.52     21.04 o 
   9   0   2      103.65       91.54      8.13 o 
  10   0   2      918.09      908.95     19.68 o 
  11   0   2       19.10       17.97      9.41 o 
  12   0   2     1505.17     1531.32     29.51 o 
  13   0   2       97.28       83.84     12.40 o 
 -14   1   2      788.57      867.85     17.39 o 
 -13   1   2       21.88        8.77      8.47 o 
 -12   1   2        1.92       -5.08      7.49 o 
 -11   1   2       14.07       25.08      5.42 o 
 -10   1   2       90.15       67.67      4.24 o 
  -9   1   2     5228.46     5066.19     36.94 o 
  -8   1   2     3512.61     3737.80     27.75 o 
  -7   1   2     1553.07     1462.16     12.29 o 
  -6   1   2    10822.05    11294.33     71.70 o 
  -5   1   2     3821.48     4080.02     20.64 o 
  -4   1   2       32.30      102.12      2.02 o 
  -3   1   2     2112.57     2884.58     14.56 o 
  -2   1   2       66.90      102.12      1.29 o 
  -1   1   2     6214.76     4649.82     20.80 o 
   0   1   2      232.04      335.58      4.80 o 
   1   1   2     1334.16      848.87      4.51 o 
   2   1   2     7189.26     8496.34     40.29 o 
   3   1   2      116.97      103.47      1.37 o 
   4   1   2     6988.47     7583.16     35.43 o 
   5   1   2     5506.60     5937.67     29.56 o 
   6   1   2      699.81      746.71      4.92 o 
   7   1   2     1349.16     1552.78     10.21 o 
   8   1   2      507.71      519.41     11.15 o 
   9   1   2     2536.93     2457.95     21.97 o 
  10   1   2        1.48       -0.99      5.89 o 
  11   1   2      251.97      237.48     18.61 o 
  12   1   2      912.11      982.38     16.68 o 
  13   1   2       10.91       19.25      8.47 o 
 -14   2   2        0.95      -16.25     16.25 o 
 -13   2   2       39.28       24.92     13.26 o 
 -12   2   2      291.96      288.93     11.48 o 
 -11   2   2      730.29      660.10     12.52 o 
 -10   2   2      112.48      118.86      4.62 o 
  -9   2   2       79.64       87.12      4.00 o 
  -8   2   2       36.53       40.11      3.30 o 
  -7   2   2       53.85       80.74      2.97 o 
  -6   2   2      223.95      217.09      3.92 o 
  -5   2   2      139.30      207.98      2.87 o 
  -4   2   2     1331.07     1494.15      8.13 o 
  -3   2   2      358.22      500.65      3.21 o 
  -2   2   2     3959.43     4970.68     23.25 o 
  -1   2   2      373.73      418.13      2.38 o 
   0   2   2     7984.39     9146.94     43.22 o 
   1   2   2     2180.31     1626.48      8.42 o 
   2   2   2      738.23      946.68      6.10 o 
   3   2   2     2607.70     2187.47     10.10 o 
   4   2   2     1001.61      987.19      5.99 o 
   5   2   2        6.36       36.85      1.66 o 
   6   2   2        7.74       15.76      1.90 o 
   7   2   2       68.81       46.73      2.60 o 
   8   2   2      417.81      437.28      6.35 o 
   9   2   2      849.57      841.87     10.44 o 
  10   2   2      541.38      537.10     11.12 o 
  11   2   2       27.49       15.91      6.76 o 
  12   2   2      163.06      166.02      8.92 o 
  13   2   2       53.84       19.85      8.45 o 
 -14   3   2       94.07       67.65     10.13 o 
 -13   3   2      191.32      187.21      9.98 o 
 -12   3   2       64.54       72.29      8.28 o 
 -11   3   2      887.08      830.85     12.18 o 
 -10   3   2     1085.19     1141.01     13.49 o 
  -9   3   2       58.54       68.16      3.80 o 
  -8   3   2      536.58      506.40      7.99 o 
  -7   3   2        6.73        4.86      3.00 o 
  -6   3   2       43.03       92.42      3.77 o 
  -5   3   2     7907.06     7489.30     42.96 o 
  -4   3   2     4539.95     5016.44     22.52 o 
  -3   3   2     2127.99     2739.16     13.24 o 
  -2   3   2     8932.07     9036.79     40.15 o 
  -1   3   2     3856.04     4888.25     21.82 o 
   0   3   2    22470.88    21582.44    118.61 o 
   1   3   2      965.12     1371.62      7.82 o 
   2   3   2     9400.22    10785.26     57.15 o 
   3   3   2     8750.56     8623.18     45.59 o 
   4   3   2     1437.22     2119.13     12.85 o 
   5   3   2       31.30       12.37      1.78 o 
   6   3   2      612.80      670.34      6.03 o 
   7   3   2        9.27        6.44      2.40 o 
   8   3   2     2456.72     2481.45     17.17 o 
   9   3   2      938.26      921.64     11.09 o 
  10   3   2      277.68      236.59      8.58 o 
  11   3   2       28.21       31.88      7.06 o 
  12   3   2      485.33      435.00     17.32 o 
  13   3   2      857.59      779.32     16.16 o 
 -13   4   2      596.60      505.82     13.90 o 
 -12   4   2     1076.70     1070.17     17.98 o 
 -11   4   2      816.52      899.27     18.18 o 
 -10   4   2       47.05       55.22      5.74 o 
  -9   4   2     1840.78     1881.26     19.26 o 
  -8   4   2     1681.91     1643.96     12.05 o 
  -7   4   2     2714.89     2492.11     19.18 o 
  -6   4   2      187.03      152.92      6.01 o 
  -5   4   2      120.11      213.79      3.25 o 
  -4   4   2     2394.01     2069.89     12.83 o 
  -3   4   2     8550.17     8521.75     45.13 o 
  -2   4   2    10183.83    10849.64     50.56 o 
  -1   4   2      371.73      376.52      2.85 o 
   0   4   2     8010.82     8811.17     41.10 o 
   1   4   2     8834.68     9219.73     42.93 o 
   2   4   2      181.27       72.71      3.35 o 
   3   4   2       18.53       11.37      1.43 o 
   4   4   2       28.93       37.60      4.07 o 
   5   4   2     1827.58     1705.21     12.00 o 
   6   4   2     1302.63     1144.99     10.03 o 
   7   4   2     2662.86     2623.26     22.07 o 
   8   4   2      618.41      625.54     15.06 o 
   9   4   2      368.46      370.19     10.24 o 
  10   4   2     2865.99     2960.45     37.31 o 
  11   4   2     1760.37     1680.36     21.75 o 
  12   4   2       47.15       50.26      8.40 o 
  13   4   2      231.54      219.17     11.01 o 
 -13   5   2      157.93      170.39     13.69 o 
 -12   5   2        0.00       -3.04      7.17 o 
 -11   5   2      378.35      363.04      9.86 o 
 -10   5   2      487.17      536.86     10.28 o 
  -9   5   2      502.18      551.27     10.26 o 
  -8   5   2        2.82        4.35      3.29 o 
  -7   5   2      658.73      654.03      7.49 o 
  -6   5   2      305.86      241.57      4.67 o 
  -5   5   2      723.83      633.73      6.34 o 
  -4   5   2     1657.39     1868.14     13.15 o 
  -3   5   2     1234.83     1525.47      9.87 o 
  -2   5   2      897.60      855.10      5.96 o 
  -1   5   2    13697.25    14502.54     71.88 o 
   0   5   2     3397.21     3511.34     17.97 o 
   1   5   2      160.74      120.75      3.62 o 
   2   5   2     1614.91     1995.00     15.24 o 
   3   5   2     4335.91     4423.56     28.42 o 
   4   5   2      208.09      105.86      4.69 o 
   5   5   2     2060.61     1929.03     15.22 o 
   6   5   2      112.68       87.34      3.31 o 
   7   5   2       47.24       41.67      3.74 o 
   8   5   2     1064.05     1130.47     12.90 o 
   9   5   2      859.37      815.92     11.25 o 
  10   5   2       18.72       11.16      8.66 o 
  11   5   2      242.52      231.11     10.89 o 
  12   5   2      236.00      198.40      9.80 o 
 -13   6   2       13.47        0.94     10.13 o 
 -12   6   2      134.82      126.63      7.98 o 
 -11   6   2      140.27      138.87      7.57 o 
 -10   6   2      513.17      453.19     10.04 o 
  -9   6   2      195.70      207.32      8.06 o 
  -8   6   2      118.16      103.07      6.35 o 
  -7   6   2        6.93       11.11      3.76 o 
  -6   6   2      651.30      668.40      7.02 o 
  -5   6   2      181.16      235.07      5.19 o 
  -4   6   2     1364.12     1236.10     10.82 o 
  -3   6   2     1647.31     1951.05     16.05 o 
  -2   6   2        0.75       10.79      2.24 o 
  -1   6   2        3.83       -0.65      1.94 o 
   0   6   2      327.26      495.60      5.06 o 
   1   6   2     1684.86     1916.05     12.04 o 
   2   6   2        8.56        2.81      1.53 o 
   3   6   2      131.31      175.63      4.29 o 
   4   6   2      238.15      244.43      8.95 o 
   5   6   2     1089.52     1096.11     11.67 o 
   6   6   2        3.10        7.71      3.19 o 
   7   6   2      587.71      579.49      9.12 o 
   8   6   2      400.88      388.71      8.45 o 
   9   6   2       46.97       40.64      5.65 o 
  10   6   2       76.49       69.91      6.46 o 
  11   6   2      108.19       83.65      8.58 o 
  12   6   2      480.97      477.73     14.61 o 
 -12   7   2      190.62      158.07      8.72 o 
 -11   7   2      156.30      167.45      7.89 o 
 -10   7   2     1168.62     1159.71     16.36 o 
  -9   7   2      394.52      359.54      9.96 o 
  -8   7   2       54.42       58.13      6.09 o 
  -7   7   2      310.43      300.30      6.99 o 
  -6   7   2     1967.14     1958.60     16.20 o 
  -5   7   2     3296.91     3251.34     24.78 o 
  -4   7   2      248.10      274.49      5.55 o 
  -3   7   2     2133.88     2248.46     16.10 o 
  -2   7   2      712.52      676.26      6.63 o 
  -1   7   2      102.18      153.58      4.71 o 
   0   7   2      954.32      867.37      8.36 o 
   1   7   2     3864.16     4114.30     26.85 o 
   2   7   2      279.65      189.11      3.79 o 
   3   7   2     1851.64     1756.30     12.67 o 
   4   7   2     2066.26     2249.35     28.91 o 
   5   7   2     1189.13     1249.37     14.98 o 
   6   7   2       31.14       25.24      5.00 o 
   7   7   2      502.85      504.48      8.26 o 
   8   7   2     2105.21     2015.45     20.24 o 
   9   7   2        5.75        0.59      6.13 o 
  10   7   2       16.51        8.09      8.36 o 
  11   7   2       38.43       48.70      9.13 o 
 -11   8   2        9.29       -3.39      8.27 o 
 -10   8   2      769.93      726.09     12.96 o 
  -9   8   2        3.63        6.74      6.57 o 
  -8   8   2      924.22      888.94     13.69 o 
  -7   8   2     5856.89     5775.45     43.09 o 
  -6   8   2      644.71      641.18     13.51 o 
  -5   8   2      744.30      748.29      8.70 o 
  -4   8   2      643.57      646.67      6.63 o 
  -3   8   2     5103.23     4841.22     36.32 o 
  -2   8   2     1261.69     1114.93     10.69 o 
  -1   8   2        1.53       -2.55      3.36 o 
   0   8   2     1118.55      936.48      9.32 o 
   1   8   2     1401.16     1290.56     11.45 o 
   2   8   2      236.11      277.66      6.17 o 
   3   8   2     5129.66     5125.76     37.53 o 
   4   8   2        8.86       20.78      5.08 o 
   5   8   2     3246.63     3209.17     29.05 o 
   6   8   2     2263.12     2213.17     21.73 o 
   7   8   2      124.97      113.95      7.04 o 
   8   8   2        7.90       11.99      6.24 o 
   9   8   2       23.29       22.17      6.64 o 
  10   8   2      659.24      678.36     14.21 o 
  11   8   2      813.99      942.33     18.56 o 
 -10   9   2     1509.26     1586.39     24.02 o 
  -9   9   2      850.97      787.47     13.23 o 
  -8   9   2       23.07       16.33      5.76 o 
  -7   9   2      450.83      423.79      9.08 o 
  -6   9   2      471.51      466.04     10.12 o 
  -5   9   2     2971.02     2961.76     27.57 o 
  -4   9   2       27.54       25.01      4.32 o 
  -3   9   2      678.88      626.15     11.92 o 
  -2   9   2      232.74      242.25      7.53 o 
  -1   9   2       28.13       25.76      4.66 o 
   0   9   2      793.20      764.52      8.79 o 
   1   9   2     2694.32     2581.45     20.39 o 
   2   9   2       44.58       44.93      5.17 o 
   3   9   2     2409.20     2376.62     22.80 o 
   4   9   2      943.48      879.78     11.84 o 
   5   9   2      666.24      606.92     10.21 o 
   6   9   2      134.31      139.35      6.98 o 
   7   9   2     1104.89     1064.79     17.00 o 
   8   9   2     1319.92     1332.92     14.40 o 
   9   9   2      162.94      205.12      8.47 o 
  10   9   2        8.02        3.72      9.19 o 
  -9  10   2       43.14       32.92      8.07 o 
  -8  10   2      189.08      172.09      7.37 o 
  -7  10   2      183.84      162.85      7.05 o 
  -6  10   2      138.09      139.49      7.97 o 
  -5  10   2      379.63      350.32      9.33 o 
  -4  10   2        3.77        7.64      5.96 o 
  -3  10   2       51.42       52.64      5.74 o 
  -2  10   2      113.10       91.67      6.05 o 
  -1  10   2        1.29       -3.06      4.35 o 
   0  10   2      412.40      345.71      8.47 o 
   1  10   2      332.26      300.89      8.40 o 
   2  10   2       61.47       46.60      7.66 o 
   3  10   2      705.31      724.60     12.20 o 
   4  10   2      180.93      158.79      7.08 o 
   5  10   2      891.89      894.66     15.89 o 
   6  10   2      374.33      346.80     10.52 o 
   7  10   2       86.29       79.30      6.40 o 
   8  10   2       13.98       -0.60      6.23 o 
   9  10   2        2.94       -2.40      7.94 o 
  -8  11   2        2.98        5.85      6.94 o 
  -7  11   2        2.51       -0.93      6.60 o 
  -6  11   2       96.90      105.88      7.88 o 
  -5  11   2      155.28      156.24      7.95 o 
  -4  11   2      439.42      443.58     10.35 o 
  -3  11   2      379.49      365.53     16.28 o 
  -2  11   2      200.55      185.84      9.66 o 
  -1  11   2     2292.19     2305.68     22.95 o 
   0  11   2      217.22      204.88      7.45 o 
   1  11   2       41.84       46.39      6.41 o 
   2  11   2       14.04        7.87      6.90 o 
   3  11   2      225.91      231.02      9.04 o 
   4  11   2      982.29      996.02     14.07 o 
   5  11   2      269.22      261.17      9.46 o 
   6  11   2      229.24      259.22     14.11 o 
   7  11   2      115.63      157.24      8.71 o 
  -6  12   2       38.95       39.47      9.97 o 
  -5  12   2       11.15       16.62      9.83 o 
  -4  12   2      406.55      399.12     13.74 o 
  -3  12   2      757.21      717.93     16.18 o 
  -2  12   2      261.54      251.85     12.05 o 
  -1  12   2       71.58       87.89      9.32 o 
   0  12   2      156.08      132.58     13.90 o 
   1  12   2     1607.08     1647.71     23.44 o 
   2  12   2      795.14      849.41     21.90 o 
   3  12   2       94.66       69.34      7.74 o 
   4  12   2       69.27       75.92      7.82 o 
   5  12   2       10.36        1.85      7.66 o 
  -3  13   2        9.88       14.14      9.83 o 
  -2  13   2      462.25      513.76     15.72 o 
  -1  13   2     1291.34     1365.75     22.38 o 
   0  13   2      181.19      181.03     25.45 o 
   1  13   2       44.37       25.50      9.97 o 
   2  13   2      287.89      295.62     17.54 o 
 -14   1   3       51.61       31.39      9.19 o 
 -13   1   3      293.14      285.22     11.57 o 
 -12   1   3      100.19       91.53      8.31 o 
 -11   1   3      295.81      278.84      6.92 o 
 -10   1   3      744.54      709.46      8.54 o 
  -9   1   3     2457.80     2340.13     18.66 o 
  -8   1   3      279.57      253.62      6.73 o 
  -7   1   3     1015.73     1109.21      9.94 o 
  -6   1   3       14.11        8.44      2.88 o 
  -5   1   3     4839.48     4895.04     24.63 o 
  -4   1   3     4257.48     4092.20     20.60 o 
  -3   1   3    10698.22    10191.29     60.14 o 
  -2   1   3    28705.08    24158.48    210.59 o 
  -1   1   3       42.52       51.53      0.91 o 
   0   1   3     2595.48     2714.22     15.80 o 
   1   1   3       50.55       57.10      2.47 o 
   2   1   3     1855.86     1871.42      9.12 o 
   3   1   3      701.17      612.48      3.28 o 
   4   1   3     3873.60     3867.40     18.38 o 
   5   1   3       55.62       33.28      1.34 o 
   6   1   3      102.14      111.62      2.45 o 
   7   1   3       36.94       42.37      2.68 o 
   8   1   3     1321.03     1285.17     11.05 o 
   9   1   3     1668.27     1624.25     19.35 o 
  10   1   3      253.45      277.13     14.97 o 
  11   1   3       50.80       35.38      6.80 o 
  12   1   3      263.04      242.15     10.88 o 
  13   1   3      149.66      131.07      9.22 o 
 -14   2   3      247.05      212.55     11.04 o 
 -13   2   3       30.71       49.20      8.92 o 
 -12   2   3     1175.22     1174.55     14.65 o 
 -11   2   3     1479.08     1494.64     16.22 o 
 -10   2   3      264.99      307.28      8.33 o 
  -9   2   3        3.11        7.44      3.61 o 
  -8   2   3      951.03     1025.86      9.89 o 
  -7   2   3    10968.80    10840.91     76.08 o 
  -6   2   3     1884.01     1680.22     12.05 o 
  -5   2   3      308.03      384.23      4.00 o 
  -4   2   3      505.08      479.11      4.43 o 
  -3   2   3     6606.91     6074.89     30.17 o 
  -2   2   3    16115.81    14718.66     91.46 o 
  -1   2   3    29494.17    26447.43    213.43 o 
   0   2   3     5504.94     5297.18     26.33 o 
   1   2   3    16509.72    15474.89    106.93 o 
   2   2   3    19129.32    18625.46     99.90 o 
   3   2   3     4068.56     4015.62     20.32 o 
   4   2   3     3455.72     3325.80     16.86 o 
   5   2   3     3464.28     3457.65     18.82 o 
   6   2   3     5402.96     5290.14     30.79 o 
   7   2   3     4669.68     4597.37     29.68 o 
   8   2   3       24.58       30.91      3.46 o 
   9   2   3        1.46       -0.85      4.06 o 
  10   2   3       31.27       29.47      6.33 o 
  11   2   3     1053.98     1095.13     16.30 o 
  12   2   3      963.55      964.99     16.00 o 
  13   2   3       27.36       23.57      8.58 o 
 -14   3   3      248.71      272.44     11.94 o 
 -13   3   3      165.77      155.76     16.25 o 
 -12   3   3       48.25       59.41     11.38 o 
 -11   3   3      303.98      311.25      9.05 o 
 -10   3   3      585.50      616.85      8.17 o 
  -9   3   3     2075.21     2032.22     16.67 o 
  -8   3   3      602.81      656.52      7.83 o 
  -7   3   3       78.27       61.87      3.30 o 
  -6   3   3      115.11      112.37      3.63 o 
  -5   3   3     4238.90     4213.59     27.32 o 
  -4   3   3     9165.35     8756.34     38.82 o 
  -3   3   3     1111.03     1104.06      5.93 o 
  -2   3   3     1413.04     1384.32      6.72 o 
  -1   3   3       36.64       50.36      1.43 o 
   0   3   3    11153.32    10915.66     51.23 o 
   1   3   3    14937.33    14708.44     73.28 o 
   2   3   3      997.45      935.09      5.29 o 
   3   3   3     5670.17     5674.90     30.16 o 
   4   3   3     5936.66     6056.46     32.19 o 
   5   3   3       25.24       27.08      1.87 o 
   6   3   3      262.12      241.83      3.89 o 
   7   3   3      570.71      595.48      5.90 o 
   8   3   3      183.15      153.49      4.90 o 
   9   3   3     1561.34     1580.66     15.78 o 
  10   3   3      460.89      486.03     10.84 o 
  11   3   3       41.11       27.99      6.99 o 
  12   3   3        8.07        5.85      7.60 o 
  13   3   3       35.93       32.08      8.71 o 
 -13   4   3       17.43       13.85      9.84 o 
 -12   4   3      127.84      127.39      7.41 o 
 -11   4   3       32.27       31.41      6.23 o 
 -10   4   3        6.15        7.41      5.17 o 
  -9   4   3      149.44      140.93      5.12 o 
  -8   4   3        1.64        2.40      2.48 o 
  -7   4   3     1259.44     1240.82      9.59 o 
  -6   4   3      272.67      270.09      4.09 o 
  -5   4   3     1171.07     1261.39      8.02 o 
  -4   4   3        1.04        0.01      1.60 o 
  -3   4   3     1511.53     1646.90      9.01 o 
  -2   4   3     2229.89     2298.76     10.82 o 
  -1   4   3      462.57      518.32      3.27 o 
   0   4   3     1627.23     1596.50      8.08 o 
   1   4   3      233.87      234.83      2.71 o 
   2   4   3        0.34       12.32      2.28 o 
   3   4   3      134.48      111.23      2.70 o 
   4   4   3      143.63      102.64      3.42 o 
   5   4   3       35.20       56.19      2.38 o 
   6   4   3      758.91      748.73      7.48 o 
   7   4   3       27.69       40.21      3.33 o 
   8   4   3      133.01      127.18      4.95 o 
   9   4   3      163.44      181.38      6.50 o 
  10   4   3      168.36      160.27     18.82 o 
  11   4   3      512.98      524.94     12.79 o 
  12   4   3      196.94      202.91      9.66 o 
  13   4   3        2.39       -5.13     12.40 o 
 -13   5   3      500.70      520.58     20.10 o 
 -12   5   3       41.48       35.60      7.08 o 
 -11   5   3       37.06       46.45      6.66 o 
 -10   5   3       87.91       74.58      6.09 o 
  -9   5   3      111.11       99.67      5.92 o 
  -8   5   3     3719.89     3585.51     27.14 o 
  -7   5   3      658.98      709.22      8.16 o 
  -6   5   3     2905.48     2743.36     18.85 o 
  -5   5   3     4000.38     4097.64     30.48 o 
  -4   5   3     1307.51     1495.41     12.39 o 
  -3   5   3      106.15       90.30      3.03 o 
  -2   5   3      375.47      347.54      3.53 o 
  -1   5   3    11714.19    11791.17     65.44 o 
   0   5   3     1791.74     1490.82      8.81 o 
   1   5   3     1558.30     1649.87     11.29 o 
   2   5   3        3.32        3.17      2.18 o 
   3   5   3       19.83       10.59      2.47 o 
   4   5   3     2227.22     2306.57     15.51 o 
   5   5   3     4754.12     4781.34     34.48 o 
   6   5   3      240.96      232.68      4.78 o 
   7   5   3      420.82      419.07      6.61 o 
   8   5   3      161.83      161.49     10.03 o 
   9   5   3      243.90      210.29      9.62 o 
  10   5   3      503.10      529.81     11.92 o 
  11   5   3      429.75      439.50     12.96 o 
  12   5   3      462.19      453.89     15.61 o 
 -13   6   3       87.90       88.63     10.43 o 
 -12   6   3       22.65       22.80      7.40 o 
 -11   6   3     1169.39     1209.01     20.11 o 
 -10   6   3      941.00      928.56     13.24 o 
  -9   6   3      432.57      442.02      9.51 o 
  -8   6   3     1621.26     1590.55     15.43 o 
  -7   6   3      425.44      409.69      7.22 o 
  -6   6   3     6239.21     6201.21     40.09 o 
  -5   6   3     5576.68     5554.85     40.20 o 
  -4   6   3     1484.42     1531.05     12.92 o 
  -3   6   3    12219.32    12134.59     79.56 o 
  -2   6   3     4445.68     4328.09     28.15 o 
  -1   6   3      205.31      137.82      4.51 o 
   0   6   3      597.76      724.84      5.64 o 
   1   6   3      336.65      282.00      3.35 o 
   2   6   3     5226.57     4758.88     34.27 o 
   3   6   3     1345.22     1199.51     10.35 o 
   4   6   3        5.61       16.54      2.99 o 
   5   6   3      108.94      118.90      4.17 o 
   6   6   3     2300.21     2366.26     16.85 o 
   7   6   3     1815.30     1899.33     22.35 o 
   8   6   3     2655.17     2644.56     24.60 o 
   9   6   3      199.16      211.74      7.70 o 
  10   6   3     2005.83     2082.75     25.96 o 
  11   6   3      251.02      241.68     11.04 o 
  12   6   3      111.74      117.99      9.62 o 
 -12   7   3       31.15       41.81      7.98 o 
 -11   7   3      282.85      289.55     10.60 o 
 -10   7   3       46.14       56.60      6.91 o 
  -9   7   3      257.76      263.62      9.46 o 
  -8   7   3      585.38      601.77     10.52 o 
  -7   7   3     1002.58     1062.86      9.74 o 
  -6   7   3     2505.03     2438.44     17.50 o 
  -5   7   3     1076.72     1128.19     10.91 o 
  -4   7   3     1155.00     1210.92     11.11 o 
  -3   7   3      479.94      465.75      5.51 o 
  -2   7   3        5.18       13.73      2.59 o 
  -1   7   3     3503.39     3526.79     26.19 o 
   0   7   3     2931.17     2802.68     21.15 o 
   1   7   3      297.80      205.90      4.72 o 
   2   7   3      139.72      119.80      5.01 o 
   3   7   3      138.63      156.84      7.47 o 
   4   7   3     4002.59     3969.21     47.17 o 
   5   7   3     1209.31     1287.68     15.30 o 
   6   7   3      828.98      837.57     17.13 o 
   7   7   3     1173.88     1254.99     12.44 o 
   8   7   3     1018.18     1030.92     18.54 o 
   9   7   3       15.37       27.27      9.40 o 
  10   7   3      182.18      178.42      9.32 o 
  11   7   3       29.76       20.84     18.61 o 
 -11   8   3        9.41        6.33      7.89 o 
 -10   8   3       12.00       19.33      7.08 o 
  -9   8   3      187.25      185.04      7.74 o 
  -8   8   3       14.03        9.11      6.24 o 
  -7   8   3       33.85       36.16      5.07 o 
  -6   8   3       54.11       59.23      4.48 o 
  -5   8   3      407.83      424.85      7.07 o 
  -4   8   3      272.33      284.39      6.30 o 
  -3   8   3     2527.22     2624.85     19.06 o 
  -2   8   3      208.12      230.96      5.69 o 
  -1   8   3      921.10      949.05      9.47 o 
   0   8   3       73.74       78.98      3.64 o 
   1   8   3      127.26       92.45      3.91 o 
   2   8   3      128.52      119.00      5.25 o 
   3   8   3       53.26       57.85      4.89 o 
   4   8   3      225.34      221.73     13.77 o 
   5   8   3        7.77        4.08      5.08 o 
   6   8   3        4.07        5.72      5.57 o 
   7   8   3      308.96      329.97      9.14 o 
   8   8   3      123.61      128.02      6.89 o 
   9   8   3       45.58       53.41      8.56 o 
  10   8   3       55.45       44.50      9.41 o 
 -10   9   3      505.49      498.89     12.08 o 
  -9   9   3      372.13      377.68     10.37 o 
  -8   9   3        5.74       11.78      5.83 o 
  -7   9   3      547.88      529.12     12.29 o 
  -6   9   3       23.32       29.04      5.99 o 
  -5   9   3       72.36       70.18      5.92 o 
  -4   9   3      303.09      288.34      9.77 o 
  -3   9   3      405.57      407.45      8.33 o 
  -2   9   3       18.72       22.64      4.13 o 
  -1   9   3      567.91      558.23      8.51 o 
   0   9   3     3203.79     3126.17     23.98 o 
   1   9   3      976.62      923.44     11.60 o 
   2   9   3       72.37       74.29      5.34 o 
   3   9   3      712.32      675.74     10.19 o 
   4   9   3     1432.86     1419.34     15.79 o 
   5   9   3      296.14      281.74      8.50 o 
   6   9   3        7.58       14.80      9.52 o 
   7   9   3      145.97      143.94      6.67 o 
   8   9   3      104.62      128.58     10.25 o 
   9   9   3       39.19       50.58      7.84 o 
  -9  10   3        0.32       -3.25      7.80 o 
  -8  10   3      739.02      731.23     11.54 o 
  -7  10   3      453.09      481.04      9.94 o 
  -6  10   3      689.11      742.55     12.41 o 
  -5  10   3       63.05       57.99      6.55 o 
  -4  10   3       73.73       75.56      6.20 o 
  -3  10   3     1207.93     1199.37     19.82 o 
  -2  10   3     1737.25     1743.05     15.48 o 
  -1  10   3      691.58      701.16     10.88 o 
   0  10   3        0.18       -0.45      5.34 o 
   1  10   3      563.10      567.46     10.05 o 
   2  10   3     3900.86     3918.52     35.06 o 
   3  10   3      857.53      867.68     12.49 o 
   4  10   3      191.44      176.38      7.14 o 
   5  10   3      423.78      429.78     12.53 o 
   6  10   3      138.74      146.52      7.62 o 
   7  10   3      135.90      123.49      7.02 o 
   8  10   3      281.60      268.92      9.21 o 
  -8  11   3      903.55     1010.29     15.32 o 
  -7  11   3        0.19        4.41      6.73 o 
  -6  11   3      733.98      728.67     12.74 o 
  -5  11   3      499.48      541.25     14.88 o 
  -4  11   3       25.40       28.67      6.53 o 
  -3  11   3      427.83      388.64     15.18 o 
  -2  11   3      396.96      368.64     12.66 o 
  -1  11   3      373.20      413.08     10.33 o 
   0  11   3     3243.77     3201.94     29.79 o 
   1  11   3      780.40      767.48     12.31 o 
   2  11   3       73.73       85.96      7.04 o 
   3  11   3      642.21      626.35     11.66 o 
   4  11   3      445.05      444.44     10.37 o 
   5  11   3      798.31      857.68     13.65 o 
   6  11   3       85.83       72.39      7.79 o 
   7  11   3       29.89       30.20      8.02 o 
  -6  12   3      165.41      123.18     11.04 o 
  -5  12   3      232.04      279.96     12.70 o 
  -4  12   3       49.27       23.25      9.52 o 
  -3  12   3        2.69       -1.83      8.71 o 
  -2  12   3       18.21       10.95      9.06 o 
  -1  12   3      156.37      127.96     11.55 o 
   0  12   3      314.00      268.81     12.25 o 
   1  12   3       13.13       12.92      6.91 o 
   2  12   3      897.23      835.95     13.41 o 
   3  12   3      200.71      180.52      8.56 o 
   4  12   3      438.18      413.83     11.18 o 
   5  12   3       70.62       42.73     12.81 o 
  -3  13   3        8.90        5.46     10.10 o 
  -2  13   3      582.11      503.69     14.65 o 
  -1  13   3       47.50       32.56     10.23 o 
   0  13   3       14.15       15.29      9.80 o 
   1  13   3       41.14       44.25     10.23 o 
   2  13   3       47.88       47.48     14.97 o 
 -14   0   4       30.15       14.97     13.26 o 
 -13   0   4       16.87        5.56     11.98 o 
 -12   0   4      127.95      141.58     12.40 o 
 -11   0   4       26.13       55.52     19.03 o 
 -10   0   4     3598.10     3491.76     56.89 o 
  -9   0   4      787.13      730.36     24.81 o 
  -8   0   4     1920.82     2035.38     50.90 o 
  -7   0   4      527.90      370.99     11.34 o 
  -6   0   4     5073.61     4888.29     57.96 o 
  -5   0   4     6900.30     6971.65     49.14 o 
  -4   0   4      927.39     1196.34     10.37 o 
  -3   0   4       45.65       44.05      3.40 o 
  -1   0   4    12416.06    12854.39    111.65 o 
   0   0   4    10216.11     9069.17     95.65 o 
   1   0   4     1474.48     2282.41     16.44 o 
   2   0   4    14979.69    14729.96     92.88 o 
   3   0   4    20400.91    18288.99    143.17 o 
   4   0   4     4293.40     3879.20     28.00 o 
   5   0   4       17.30       43.59      2.86 o 
   6   0   4      113.22       79.40      3.77 o 
   7   0   4      346.92      338.34      7.56 o 
   8   0   4    12938.02    12561.27    124.01 o 
   9   0   4     1354.46     1403.00     24.81 o 
  10   0   4     1374.73     1348.24     24.81 o 
  11   0   4     1507.22     1508.22     27.80 o 
  12   0   4       18.52       16.25     11.12 o 
  13   0   4       81.05      109.93     12.83 o 
 -14   1   4       42.45       34.15     10.27 o 
 -13   1   4      872.51      873.68     16.64 o 
 -12   1   4     2363.31     2415.97     45.49 o 
 -11   1   4      557.87      490.63      8.11 o 
 -10   1   4      565.67      585.00      8.01 o 
  -9   1   4       12.89        5.18      3.69 o 
  -8   1   4      524.44      443.52      6.46 o 
  -7   1   4     2646.84     2408.17     18.66 o 
  -6   1   4     2122.79     2447.93     30.25 o 
  -5   1   4      245.03      101.56      2.34 o 
  -4   1   4    10739.97    10718.64     52.82 o 
  -3   1   4     5362.10     6271.59     31.08 o 
  -2   1   4    12626.81    12008.75     59.77 o 
  -1   1   4     8959.59    10368.27     64.99 o 
   0   1   4     8544.91     9460.32     57.57 o 
   1   1   4     5275.71     4871.34     28.07 o 
   2   1   4     2620.72     3499.20     16.64 o 
   3   1   4      237.25      368.46      2.75 o 
   4   1   4     2150.08     2692.74     13.71 o 
   5   1   4      656.59      462.47      3.56 o 
   6   1   4     6758.53     6548.21     37.48 o 
   7   1   4       15.44       51.74      3.82 o 
   8   1   4      470.98      428.71      4.62 o 
   9   1   4      318.78      329.43     12.40 o 
  10   1   4      729.43      695.19     22.88 o 
  11   1   4      629.15      633.73     12.39 o 
  12   1   4       13.09       -7.56      7.56 o 
  13   1   4     1170.13     1118.19     30.80 o 
 -14   2   4       11.02       12.32      9.52 o 
 -13   2   4      535.48      461.91     13.76 o 
 -12   2   4        5.30        0.03      6.16 o 
 -11   2   4       25.48       19.62      4.61 o 
 -10   2   4        0.94        0.66      4.33 o 
  -9   2   4      142.95      151.82     10.68 o 
  -8   2   4       69.59       56.77      3.84 o 
  -7   2   4      235.48      271.93      5.39 o 
  -6   2   4     1735.54     1783.15     14.27 o 
  -5   2   4      750.20      843.14      7.07 o 
  -4   2   4     4433.95     4838.73     24.40 o 
  -3   2   4      403.03      438.31      3.09 o 
  -2   2   4     1116.30     1573.65      7.49 o 
  -1   2   4     3217.73     3798.13     17.04 o 
   0   2   4     5031.60     5789.54     28.80 o 
   1   2   4      728.58     1145.29      6.88 o 
   2   2   4        6.39        2.42      1.21 o 
   3   2   4     2115.85     1903.49     11.60 o 
   4   2   4     1481.27     1778.37      9.36 o 
   5   2   4     1395.87     1335.58      7.49 o 
   6   2   4      452.07      412.70      4.21 o 
   7   2   4      864.67      841.74      8.04 o 
   8   2   4      812.94      803.59      8.15 o 
   9   2   4       63.97       69.74      5.99 o 
  10   2   4       64.93       70.93      6.63 o 
  11   2   4      210.24      179.45      9.62 o 
  12   2   4       75.07       95.15      8.28 o 
  13   2   4        2.83       -1.87      8.62 o 
 -14   3   4      326.80      372.09     13.87 o 
 -13   3   4       46.58       51.16      9.22 o 
 -12   3   4      142.66      105.06      7.15 o 
 -11   3   4      428.94      380.36      9.54 o 
 -10   3   4       57.63       57.94      4.53 o 
  -9   3   4     1906.38     1701.20     14.74 o 
  -8   3   4     3330.58     3419.82     25.98 o 
  -7   3   4      154.24      180.62      5.31 o 
  -6   3   4        7.06       17.96      2.88 o 
  -5   3   4      217.85      273.67      5.64 o 
  -4   3   4      840.39      634.75      4.37 o 
  -3   3   4     1808.81     1233.78      6.63 o 
  -2   3   4     5121.18     5208.70     23.37 o 
  -1   3   4      684.24     1095.89      5.44 o 
   0   3   4     3527.77     2980.06     15.23 o 
   1   3   4     2679.48     2769.45     14.18 o 
   2   3   4    18504.42    19748.12    114.53 o 
   3   3   4      106.36       95.20      2.70 o 
   4   3   4     7898.23     8578.31     45.35 o 
   5   3   4     7965.78     8594.01     49.40 o 
   6   3   4       55.22       40.71      2.29 o 
   7   3   4      794.45      859.57      7.36 o 
   8   3   4      458.01      419.22      7.06 o 
   9   3   4      344.16      361.61     14.76 o 
  10   3   4      133.18      145.68      7.18 o 
  11   3   4       19.80       12.80     10.48 o 
  12   3   4      186.76      172.54      9.19 o 
  13   3   4        2.47       -8.31      8.71 o 
 -14   4   4      344.22      351.60     14.82 o 
 -13   4   4       26.16        9.89      9.36 o 
 -12   4   4      222.53      263.89     12.21 o 
 -11   4   4     1213.98     1172.06     14.64 o 
 -10   4   4     1505.03     1462.66     24.95 o 
  -9   4   4      756.68      788.48      9.15 o 
  -8   4   4      131.03      130.22      4.48 o 
  -7   4   4     4270.76     4322.92     28.35 o 
  -6   4   4     6754.85     6872.13     43.88 o 
  -5   4   4     1104.83      877.60      7.21 o 
  -4   4   4      271.04      381.74      3.74 o 
  -3   4   4     3304.29     3327.05     18.38 o 
  -2   4   4     1840.60     1412.56      7.09 o 
  -1   4   4     2087.13     1645.34      8.00 o 
   0   4   4     7241.28     7639.90     35.79 o 
   1   4   4       81.03      188.61      2.94 o 
   2   4   4     7822.40     7889.06     65.20 o 
   3   4   4    10964.09    11106.73     69.39 o 
   4   4   4     4006.88     4132.05     26.42 o 
   5   4   4      137.52      137.44      2.87 o 
   6   4   4     4252.70     4507.67     32.44 o 
   7   4   4     3367.05     3421.01     25.44 o 
   8   4   4     1216.11     1184.95     14.39 o 
   9   4   4       13.70        4.49      4.44 o 
  10   4   4        3.73       10.66      6.47 o 
  11   4   4      702.14      733.04     25.02 o 
  12   4   4      822.40      928.87     17.07 o 
 -13   5   4       80.03       91.52     10.27 o 
 -12   5   4      249.64      219.14     14.65 o 
 -11   5   4      262.29      229.95     11.96 o 
 -10   5   4      276.74      292.24      9.66 o 
  -9   5   4      245.03      214.23      6.57 o 
  -8   5   4     1601.44     1593.10     13.98 o 
  -7   5   4      938.39      971.84      9.81 o 
  -6   5   4      110.79      117.98      2.92 o 
  -5   5   4     2350.43     2457.27     15.41 o 
  -4   5   4     3546.78     3428.40     22.64 o 
  -3   5   4      250.18      125.95      4.05 o 
  -2   5   4      348.55      363.73      4.82 o 
  -1   5   4       26.24       -0.18      1.56 o 
   0   5   4      416.49      232.01      2.88 o 
   1   5   4     7801.60     8046.67     56.46 o 
   2   5   4     4147.78     4764.40     34.00 o 
   3   5   4      389.79      519.74      6.89 o 
   4   5   4     2984.35     3315.47     21.64 o 
   5   5   4     5699.79     5971.59     42.55 o 
   6   5   4     1160.98     1090.34      8.92 o 
   7   5   4      128.02      109.78      6.29 o 
   8   5   4      428.23      431.95      8.14 o 
   9   5   4      408.82      419.83     12.96 o 
  10   5   4       15.31       35.30      7.30 o 
  11   5   4       81.58       86.53      8.32 o 
  12   5   4        9.07       -3.94      8.63 o 
 -13   6   4        2.57       -9.80      9.80 o 
 -12   6   4       24.86        4.49      7.32 o 
 -11   6   4       38.20       38.83      6.99 o 
 -10   6   4      409.90      379.38      9.54 o 
  -9   6   4      920.60      913.90     12.58 o 
  -8   6   4     1118.52     1097.15     11.16 o 
  -7   6   4     1128.67     1170.11     11.34 o 
  -6   6   4        3.15       -2.67      3.20 o 
  -5   6   4      679.89      754.59      8.06 o 
  -4   6   4       63.30      101.61      3.72 o 
  -3   6   4      116.37      154.33      4.00 o 
  -2   6   4       82.30      136.38      3.73 o 
  -1   6   4      210.79      175.49      3.77 o 
   0   6   4      172.93      270.73      3.47 o 
   1   6   4     1016.61     1151.60      9.96 o 
   2   6   4      247.79      260.48      4.64 o 
   3   6   4     1539.05     1706.62     12.21 o 
   4   6   4      416.69      454.28      4.99 o 
   5   6   4      191.64      162.48      6.11 o 
   6   6   4      117.07      124.78      4.52 o 
   7   6   4        1.40        2.69      5.27 o 
   8   6   4       17.44       24.36      5.08 o 
   9   6   4       23.40       49.87      7.80 o 
  10   6   4        2.89       -2.75      7.19 o 
  11   6   4        5.79        2.63      7.79 o 
 -12   7   4       27.08       13.83      7.90 o 
 -11   7   4      150.43      178.41      8.30 o 
 -10   7   4       16.26        6.90      6.58 o 
  -9   7   4      795.43      855.62     13.00 o 
  -8   7   4      405.01      414.90      9.05 o 
  -7   7   4      142.58      129.56      4.36 o 
  -6   7   4      527.79      539.67      6.92 o 
  -5   7   4       59.94       81.12      4.13 o 
  -4   7   4     4530.18     4589.26     33.84 o 
  -3   7   4     3103.50     3239.56     21.88 o 
  -2   7   4        2.26       -0.08      3.06 o 
  -1   7   4     3114.97     3319.81     24.79 o 
   0   7   4     2221.25     2437.52     15.22 o 
   1   7   4      583.00      524.18      6.78 o 
   2   7   4      507.98      363.88      8.33 o 
   3   7   4        0.46        7.08      3.29 o 
   4   7   4     1035.67      919.95      7.82 o 
   5   7   4      322.71      276.07      7.31 o 
   6   7   4      334.27      335.89      8.05 o 
   7   7   4      793.46      750.81      9.50 o 
   8   7   4       36.04       38.55      9.39 o 
   9   7   4     1002.69     1008.64     13.61 o 
  10   7   4      888.49      844.59     15.83 o 
  11   7   4        1.98       -7.59      8.94 o 
 -11   8   4     1060.05     1141.35     16.46 o 
 -10   8   4       14.09        7.45      7.06 o 
  -9   8   4      114.05      112.72      7.31 o 
  -8   8   4      106.54       89.62      6.57 o 
  -7   8   4       31.36       27.64      5.24 o 
  -6   8   4     2728.17     2722.66     21.84 o 
  -5   8   4     2528.26     2623.01     20.99 o 
  -4   8   4      931.38      984.52     10.22 o 
  -3   8   4       15.95       19.96      3.19 o 
  -2   8   4     4256.48     4383.73     33.59 o 
  -1   8   4     7909.22     7869.50     56.13 o 
   0   8   4     2903.63     2734.48     21.28 o 
   1   8   4     4401.36     4309.18     37.04 o 
   2   8   4     2217.22     2175.85     22.77 o 
   3   8   4      437.35      401.12      8.12 o 
   4   8   4      416.19      437.69      8.43 o 
   5   8   4      401.38      398.66     10.39 o 
   6   8   4       88.09       99.01      6.20 o 
   7   8   4     2723.78     2827.66     23.20 o 
   8   8   4      308.62      302.03      9.82 o 
   9   8   4        2.92       -5.20      6.64 o 
  10   8   4       51.23       55.34      9.25 o 
 -10   9   4       10.36       15.04      7.89 o 
  -9   9   4     1208.35     1311.41     16.70 o 
  -8   9   4      524.40      590.61     11.16 o 
  -7   9   4      130.58      131.19      6.19 o 
  -6   9   4       97.40       93.05      6.63 o 
  -5   9   4        8.59        8.63      4.59 o 
  -4   9   4     2266.72     2301.81     19.12 o 
  -3   9   4     2874.04     3005.01     23.67 o 
  -2   9   4        3.18        2.30      4.07 o 
  -1   9   4     1099.36     1084.71     10.67 o 
   0   9   4      573.20      616.58     14.16 o 
   1   9   4      227.12      212.01      7.64 o 
   2   9   4     1718.84     1653.96     17.34 o 
   3   9   4       24.56       22.42      5.25 o 
   4   9   4      980.47     1036.65     13.87 o 
   5   9   4      486.90      506.95     10.16 o 
   6   9   4      106.45       99.48      6.77 o 
   7   9   4      425.31      372.63      8.54 o 
   8   9   4       76.60       60.80      7.14 o 
   9   9   4     1542.87     1511.29     22.22 o 
  -9  10   4      200.70      180.97     11.08 o 
  -8  10   4      380.40      393.01      9.89 o 
  -7  10   4       11.73        9.73      5.87 o 
  -6  10   4      111.25      132.30      7.99 o 
  -5  10   4      220.47      197.20      8.05 o 
  -4  10   4       49.13       48.80      4.98 o 
  -3  10   4        5.11        4.84      4.64 o 
  -2  10   4      319.81      316.79      8.52 o 
  -1  10   4      678.55      635.75     13.64 o 
   0  10   4        0.64        1.76      5.65 o 
   1  10   4      838.14      859.03     12.01 o 
   2  10   4      648.82      606.19     10.65 o 
   3  10   4      755.28      739.83     11.78 o 
   4  10   4        6.95       12.02      6.13 o 
   5  10   4      406.87      377.15     13.88 o 
   6  10   4        0.46       -4.20      6.73 o 
   7  10   4      380.05      388.15      9.25 o 
   8  10   4        8.40        8.55      6.47 o 
  -8  11   4      158.56      139.33      7.85 o 
  -7  11   4      560.37      607.82     10.73 o 
  -6  11   4       54.16       39.17      7.45 o 
  -5  11   4      233.03      220.03     10.73 o 
  -4  11   4      146.88      146.48      9.50 o 
  -3  11   4        6.58       15.90      8.01 o 
  -2  11   4      410.40      426.43     10.48 o 
  -1  11   4       72.46       71.25      6.51 o 
   0  11   4      260.60      247.39      9.13 o 
   1  11   4     1897.76     1912.03     20.24 o 
   2  11   4        3.51       -5.40      6.48 o 
   3  11   4        0.67       -5.14      8.17 o 
   4  11   4       24.06       23.96      6.77 o 
   5  11   4      295.56      289.59     10.75 o 
   6  11   4      867.81      953.96     14.84 o 
   7  11   4        8.94        3.87      6.76 o 
  -6  12   4      349.20      368.31     15.61 o 
  -5  12   4      245.27      277.52     13.09 o 
  -4  12   4        2.66       10.32     11.55 o 
  -3  12   4      179.27      164.03     11.76 o 
  -2  12   4      788.72      843.86     28.23 o 
  -1  12   4      250.99      267.36     11.45 o 
   0  12   4      145.33      151.65      8.10 o 
   1  12   4       53.04       51.28      7.38 o 
   2  12   4      105.70      107.13      7.97 o 
   3  12   4     1937.35     1969.06     21.56 o 
   4  12   4      902.94      942.05     27.16 o 
   5  12   4       51.70       55.43      8.27 o 
  -3  13   4      117.08      132.93     11.98 o 
  -2  13   4      113.65      133.58     10.53 o 
  -1  13   4        1.57        1.19      9.93 o 
   0  13   4      620.34      703.29     17.75 o 
   1  13   4      790.46      827.94     18.42 o 
 -14   1   5      308.85      294.57     12.40 o 
 -13   1   5      519.36      545.58     14.36 o 
 -12   1   5      592.42      598.21     11.19 o 
 -11   1   5       89.76       87.58      5.08 o 
 -10   1   5       46.56       47.39      4.48 o 
  -9   1   5      104.51      101.78      4.43 o 
  -8   1   5     1421.31     1392.38     12.30 o 
  -7   1   5     3422.29     3413.55     25.56 o 
  -6   1   5      500.84      451.27      5.76 o 
  -5   1   5       48.85       39.81      4.19 o 
  -4   1   5      164.63      129.66      2.31 o 
  -3   1   5    11722.67    11143.09     55.21 o 
  -2   1   5      831.82      789.74      5.33 o 
  -1   1   5     3341.15     3310.62     14.94 o 
   0   1   5     3282.22     3316.98     15.05 o 
   1   1   5     8347.40     8161.10     43.50 o 
   2   1   5     1732.05     1584.04      7.96 o 
   3   1   5       21.39       10.18      1.07 o 
   4   1   5     1332.16     1291.07      7.12 o 
   5   1   5     4210.38     4071.74     23.65 o 
   6   1   5       60.12       72.70      2.58 o 
   7   1   5     1643.42     1591.88     12.83 o 
   8   1   5      249.33      246.73      6.35 o 
   9   1   5       64.24       66.42      5.85 o 
  10   1   5     1381.05     1385.17     18.82 o 
  11   1   5      697.79      693.97     17.32 o 
  12   1   5        7.53       -3.25      7.71 o 
  13   1   5        0.70        0.56      9.06 o 
 -14   2   5      260.37      274.37     12.72 o 
 -13   2   5      263.93      265.72     33.58 o 
 -12   2   5       88.38       93.39      8.13 o 
 -11   2   5      860.50      907.55     10.68 o 
 -10   2   5     3238.92     3217.66     25.24 o 
  -9   2   5      788.45      747.77      8.93 o 
  -8   2   5      479.52      483.59      6.94 o 
  -7   2   5     1723.58     1770.57     14.49 o 
  -6   2   5     5869.33     5767.27     41.38 o 
  -5   2   5    12652.08    12319.71     77.05 o 
  -4   2   5       98.55       77.99      1.99 o 
  -3   2   5     7892.08     8317.22     38.95 o 
  -2   2   5     1936.26     1856.91      8.77 o 
  -1   2   5     2525.53     2394.52     11.06 o 
   0   2   5     8488.73     8107.90     40.24 o 
   1   2   5      875.71      867.10      5.53 o 
   2   2   5       83.42      189.11      3.39 o 
   3   2   5    10190.41    10403.48     51.76 o 
   4   2   5     7239.37     7260.48     41.87 o 
   5   2   5     5322.02     5203.32     26.15 o 
   6   2   5      223.56      197.33      3.58 o 
   7   2   5     6516.96     6497.83     45.82 o 
   8   2   5     2209.79     2202.16     19.65 o 
   9   2   5     2190.20     2104.09     24.03 o 
  10   2   5       48.16       49.25     14.54 o 
  11   2   5       48.70       33.25      7.24 o 
  12   2   5      707.79      746.07     14.81 o 
 -14   3   5      115.25      128.01     19.03 o 
 -13   3   5      717.51      762.55     17.32 o 
 -12   3   5      175.59      190.34      9.38 o 
 -11   3   5      665.79      647.43     10.67 o 
 -10   3   5      247.78      254.85      8.27 o 
  -9   3   5      199.55      184.42     12.97 o 
  -8   3   5     3129.55     3021.62     28.21 o 
  -7   3   5     1583.33     1621.61     13.74 o 
  -6   3   5       27.83       25.15      3.15 o 
  -5   3   5      475.11      522.27      5.43 o 
  -4   3   5       94.80       84.32      2.11 o 
  -3   3   5     8832.96     8871.48     39.36 o 
  -2   3   5    11879.72    11858.29     54.84 o 
  -1   3   5     1186.05     1329.62      6.49 o 
   0   3   5     3123.82     3082.22     15.81 o 
   1   3   5      183.72      262.23      4.62 o 
   2   3   5     3966.85     3820.02     22.66 o 
   3   3   5     4121.19     4079.11     26.50 o 
   4   3   5      773.52      993.01      7.72 o 
   5   3   5     1816.27     1782.37     11.15 o 
   6   3   5     2006.49     2103.74     15.94 o 
   7   3   5      995.03     1053.83      9.48 o 
   8   3   5      287.69      257.91      8.97 o 
   9   3   5      197.22      214.70      8.63 o 
  10   3   5      996.44     1079.40     16.00 o 
  11   3   5      152.75      146.07      8.22 o 
  12   3   5       50.74       50.66      8.40 o 
 -14   4   5       12.97       -4.15      9.97 o 
 -13   4   5       32.07       35.63      7.73 o 
 -12   4   5       12.78       18.01      7.25 o 
 -11   4   5      233.09      238.63      9.67 o 
 -10   4   5        7.37        3.89      4.56 o 
  -9   4   5      194.48      197.87      6.20 o 
  -8   4   5        4.06        4.86      3.84 o 
  -7   4   5     2844.35     2936.04     20.08 o 
  -6   4   5     1325.74     1380.43     10.60 o 
  -5   4   5     1125.97     1181.36      9.15 o 
  -4   4   5       57.32       78.47      2.40 o 
  -3   4   5     5206.73     5704.97     33.23 o 
  -2   4   5     2221.71     2263.36     11.96 o 
  -1   4   5      854.86      873.73      5.31 o 
   0   4   5     2112.80     1975.14     13.33 o 
   1   4   5       48.50       28.35      1.61 o 
   2   4   5     1000.94      942.90      6.85 o 
   3   4   5       84.66       66.20      2.87 o 
   4   4   5      114.83       84.08      2.55 o 
   5   4   5      145.45      157.60      3.85 o 
   6   4   5       12.48        9.91      2.61 o 
   7   4   5      768.86      766.83      8.00 o 
   8   4   5      102.50      115.77      4.88 o 
   9   4   5      118.04      113.22      6.56 o 
  10   4   5      135.27      120.00     20.32 o 
  11   4   5      416.70      400.05     11.50 o 
  12   4   5        1.48       -4.67      8.22 o 
 -13   5   5        7.90       -0.72      7.72 o 
 -12   5   5     1004.83     1003.51     14.90 o 
 -11   5   5      366.88      364.81     10.03 o 
 -10   5   5       54.17       48.77      6.08 o 
  -9   5   5      973.01      998.48     10.90 o 
  -8   5   5       14.39       10.90      2.80 o 
  -7   5   5      517.58      481.97      5.67 o 
  -6   5   5     2786.75     2661.07     18.34 o 
  -5   5   5      558.63      492.43      5.09 o 
  -4   5   5     2049.85     1859.02     13.18 o 
  -3   5   5     1096.24     1053.17      7.55 o 
  -2   5   5      226.37      269.54      3.12 o 
  -1   5   5     4416.81     4714.25     25.51 o 
   0   5   5      631.60      624.15      5.69 o 
   1   5   5     8361.23     8719.17     61.11 o 
   2   5   5     3799.40     3640.98     26.34 o 
   3   5   5      270.50      263.71      4.60 o 
   4   5   5      109.38      101.39      4.58 o 
   5   5   5      398.26      383.93      4.53 o 
   6   5   5     1896.07     1866.33     13.36 o 
   7   5   5     1198.13     1239.36     16.08 o 
   8   5   5       11.58       13.64      4.70 o 
   9   5   5      655.63      644.45     17.75 o 
  10   5   5       29.71       27.26      7.19 o 
  11   5   5      156.83      152.31     19.46 o 
  12   5   5      464.75      484.93     13.95 o 
 -13   6   5      210.39      227.31      9.87 o 
 -12   6   5      172.80      180.28      8.80 o 
 -11   6   5      223.88      208.42      8.31 o 
 -10   6   5     1423.93     1478.80     17.37 o 
  -9   6   5      948.93      968.82     13.07 o 
  -8   6   5      663.91      662.05     12.66 o 
  -7   6   5     1630.60     1619.03     14.53 o 
  -6   6   5      337.00      308.68      6.39 o 
  -5   6   5      539.02      491.56      6.72 o 
  -4   6   5     4661.62     4468.85     29.30 o 
  -3   6   5     3160.27     3290.39     21.99 o 
  -2   6   5     2761.69     2610.20     19.98 o 
  -1   6   5    10037.39     9931.52     56.78 o 
   0   6   5     1816.92     1864.78     15.32 o 
   1   6   5      386.30      385.06      5.34 o 
   2   6   5      278.75      340.50      5.12 o 
   3   6   5     5170.80     5140.03     34.11 o 
   4   6   5     2560.01     2485.62     16.92 o 
   5   6   5      133.21       84.55      2.96 o 
   6   6   5      515.63      521.95      7.26 o 
   7   6   5       20.32        9.88      4.70 o 
   8   6   5      716.10      709.27     14.10 o 
   9   6   5     1730.61     1802.85     29.30 o 
  10   6   5      402.78      404.20     12.22 o 
  11   6   5      429.26      451.79     17.32 o 
 -12   7   5      726.55      751.08     13.97 o 
 -11   7   5      616.35      667.06     13.00 o 
 -10   7   5       64.68       63.31      6.98 o 
  -9   7   5     1290.19     1325.33     16.04 o 
  -8   7   5     1377.66     1437.87     13.84 o 
  -7   7   5      224.59      217.07      7.22 o 
  -6   7   5      547.45      504.27      7.83 o 
  -5   7   5     1222.66     1164.84     11.36 o 
  -4   7   5     1285.31     1160.30     10.99 o 
  -3   7   5      346.21      339.54      5.29 o 
  -2   7   5      515.88      564.03      7.07 o 
  -1   7   5      690.94      757.25      8.79 o 
   0   7   5      105.51      107.30      3.52 o 
   1   7   5     5471.84     5576.02     40.20 o 
   2   7   5     1387.30     1397.59     12.09 o 
   3   7   5      115.41       79.62      3.21 o 
   4   7   5       93.10      111.94      4.99 o 
   5   7   5      536.87      493.72      8.52 o 
   6   7   5     1712.78     1696.91     20.38 o 
   7   7   5      894.36      881.90     10.38 o 
   8   7   5       13.81       15.67      8.23 o 
   9   7   5      297.38      327.08     11.92 o 
  10   7   5      559.27      566.89     13.87 o 
 -11   8   5       88.30       94.14     13.32 o 
 -10   8   5        3.84       11.83      7.32 o 
  -9   8   5       77.26       62.36      6.91 o 
  -8   8   5        3.67        1.85      6.32 o 
  -7   8   5      495.45      510.12     10.98 o 
  -6   8   5       30.99       37.38      4.22 o 
  -5   8   5       99.62      102.89      4.86 o 
  -4   8   5        1.01       -2.35      4.06 o 
  -3   8   5      102.98      108.33      4.91 o 
  -2   8   5      262.14      233.21      5.65 o 
  -1   8   5      386.97      390.26      6.25 o 
   0   8   5      880.76      894.08      8.90 o 
   1   8   5       48.30       56.92      5.03 o 
   2   8   5       82.42       74.28      4.12 o 
   3   8   5     1394.00     1369.92     14.68 o 
   4   8   5        1.34       -0.79      4.91 o 
   5   8   5      180.75      168.32      6.55 o 
   6   8   5       12.91        3.66      5.66 o 
   7   8   5       48.14       44.43      5.50 o 
   8   8   5        2.63        0.58      6.22 o 
   9   8   5       63.80       58.82      8.52 o 
  10   8   5      197.02      182.95     10.27 o 
 -10   9   5       43.38       33.02      7.89 o 
  -9   9   5        3.71       13.20      7.49 o 
  -8   9   5      693.90      715.61     12.67 o 
  -7   9   5      540.43      528.14      9.06 o 
  -6   9   5      492.19      487.84     10.25 o 
  -5   9   5     2130.75     2061.01     23.52 o 
  -4   9   5      998.96     1021.71     10.94 o 
  -3   9   5      639.91      629.35      8.45 o 
  -2   9   5       20.61       21.21      4.17 o 
  -1   9   5      422.27      419.83      8.84 o 
   0   9   5       48.00       36.60      5.27 o 
   1   9   5      213.79      169.51      7.29 o 
   2   9   5     1101.29     1071.59     13.00 o 
   3   9   5      774.45      713.72     10.89 o 
   4   9   5        0.48       -1.47      5.60 o 
   5   9   5      611.25      609.18     10.74 o 
   6   9   5     1229.02     1182.97     15.01 o 
   7   9   5      462.47      436.98     10.56 o 
   8   9   5        4.92       -2.30      6.97 o 
   9   9   5      294.87      300.20     13.05 o 
  -9  10   5      377.79      395.81     12.01 o 
  -8  10   5      315.62      312.03      9.07 o 
  -7  10   5      142.19      133.60      6.86 o 
  -6  10   5      954.70      924.11     15.68 o 
  -5  10   5     1510.66     1488.58     18.36 o 
  -4  10   5      833.84      844.06     10.38 o 
  -3  10   5      221.01      191.83      8.92 o 
  -2  10   5      861.15      841.33     12.20 o 
  -1  10   5     1711.02     1673.14     17.99 o 
   0  10   5      466.17      500.63     13.15 o 
   1  10   5      123.33      128.49      6.84 o 
   2  10   5       59.99       49.25      6.16 o 
   3  10   5      321.60      313.85      9.71 o 
   4  10   5     2536.88     2497.47     24.49 o 
   5  10   5      334.79      319.24     10.00 o 
   6  10   5        0.44        2.27      6.79 o 
   7  10   5      605.00      585.68     10.50 o 
   8  10   5      408.07      412.84     15.25 o 
  -8  11   5      128.64      145.54      9.30 o 
  -7  11   5      655.97      643.40     16.92 o 
  -6  11   5      738.14      772.18     22.46 o 
  -5  11   5      124.86      109.49      9.80 o 
  -4  11   5     1056.92     1023.83     22.03 o 
  -3  11   5      978.89      969.77     17.51 o 
  -2  11   5       10.88       -5.10      8.17 o 
  -1  11   5        1.83       -6.64      6.64 o 
   0  11   5       34.55       37.31      6.61 o 
   1  11   5      160.71      207.39      8.39 o 
   2  11   5      501.21      527.31     11.09 o 
   3  11   5      246.09      201.63      8.40 o 
   4  11   5       98.77       70.02      7.16 o 
   5  11   5      391.73      416.68     14.83 o 
   6  11   5     1180.66     1140.21     26.95 o 
  -6  12   5       52.80       41.28     10.59 o 
  -5  12   5       29.57       15.40      9.68 o 
  -4  12   5        2.54       -3.06      9.66 o 
  -3  12   5       42.61       28.28     21.81 o 
  -2  12   5       96.36       60.13      9.01 o 
  -1  12   5        9.27       19.04      8.89 o 
   0  12   5      780.12      764.06     13.34 o 
   1  12   5       85.83       77.18      7.83 o 
   2  12   5      653.30      618.22     12.55 o 
   3  12   5       41.86       24.24      7.85 o 
   4  12   5      480.84      409.26     12.18 o 
  -2  13   5      882.27      799.78     18.21 o 
  -1  13   5        0.26        2.13     13.05 o 
   0  13   5      317.33      315.04     14.37 o 
 -14   0   6      347.85      396.52     20.10 o 
 -13   0   6     1567.05     1444.49     30.80 o 
 -12   0   6        5.77        4.79      7.54 o 
 -11   0   6      354.39      298.74     10.27 o 
 -10   0   6       26.39       29.54      7.91 o 
  -9   0   6     4045.34     3976.71     77.85 o 
  -8   0   6     4464.58     4492.35     46.88 o 
  -7   0   6      280.50      347.33      8.15 o 
  -6   0   6     4232.18     4436.77     69.29 o 
  -5   0   6     9665.56     9254.52     91.95 o 
  -4   0   6      413.58      700.06      6.84 o 
  -3   0   6    15031.66    13997.50     98.05 o 
  -2   0   6     7041.62     6426.42     45.02 o 
  -1   0   6     2900.66     2073.27     13.61 o 
   0   0   6    16423.06    15606.23    172.31 o 
   1   0   6     9720.47    11001.54    131.13 o 
   2   0   6        9.36        1.53      1.44 o 
   3   0   6       24.46       33.77      2.73 o 
   4   0   6    19024.70    19821.75    161.51 o 
   5   0   6    11621.23    11742.96     82.09 o 
   6   0   6      305.34      322.58      5.26 o 
   7   0   6     1411.57     1497.86     14.08 o 
   8   0   6      295.69      329.79     11.98 o 
   9   0   6       32.05       19.25      8.13 o 
  10   0   6     1923.29     1880.78     32.08 o 
  11   0   6      434.84      438.86     16.68 o 
  12   0   6      397.27      453.41     18.39 o 
 -14   1   6       16.96        5.99      9.68 o 
 -13   1   6      202.38      174.70     23.53 o 
 -12   1   6       87.97      102.73      5.82 o 
 -11   1   6     3637.79     3440.99     27.11 o 
 -10   1   6     2842.86     2747.73     22.72 o 
  -9   1   6     1121.68     1009.04     10.74 o 
  -8   1   6     1242.44     1280.82     15.88 o 
  -7   1   6     1953.59     2022.44     16.31 o 
  -6   1   6     2975.62     2788.42     21.12 o 
  -5   1   6        5.71       14.85      2.78 o 
  -4   1   6     1099.29     1007.71      6.16 o 
  -3   1   6     1079.37      651.09      4.32 o 
  -2   1   6      137.72       64.63      1.74 o 
  -1   1   6     3879.56     4418.10     20.81 o 
   0   1   6     3827.18     4599.38     21.78 o 
   1   1   6      274.09      199.43      2.95 o 
   2   1   6    19685.82    20168.15    117.01 o 
   3   1   6     1384.03     1608.79     11.26 o 
   4   1   6      782.63      919.34      6.23 o 
   5   1   6      798.32      933.27      6.68 o 
   6   1   6       54.72       53.99      3.58 o 
   7   1   6     1269.76     1179.08     10.15 o 
   8   1   6     1048.27     1093.53     14.21 o 
   9   1   6      139.51      132.39      8.13 o 
  10   1   6      121.92      142.33      7.10 o 
  11   1   6       77.40       84.13      7.71 o 
  12   1   6      547.51      556.64     13.46 o 
 -14   2   6        3.18       14.41      9.36 o 
 -13   2   6       36.26       18.65      6.81 o 
 -12   2   6      171.45      191.29     10.41 o 
 -11   2   6        5.79       14.21      5.06 o 
 -10   2   6       16.85       21.77      4.52 o 
  -9   2   6      255.08      254.95      6.34 o 
  -8   2   6      849.86      820.16      8.92 o 
  -7   2   6     1683.43     1726.49     14.44 o 
  -6   2   6      923.42      947.90      9.03 o 
  -5   2   6      401.88      441.56      5.68 o 
  -4   2   6     2022.38     2282.94     13.07 o 
  -3   2   6      193.82      152.06      2.27 o 
  -2   2   6      900.72     1161.21      6.26 o 
  -1   2   6      290.48      530.48      3.32 o 
   0   2   6      841.60      982.84      5.70 o 
   2   2   6      257.51      320.77      3.38 o 
   3   2   6      721.02      929.54      5.64 o 
   4   2   6     1607.00     1837.88     10.78 o 
   5   2   6      986.34     1065.18      6.60 o 
   6   2   6     1584.65     1716.06     10.04 o 
   7   2   6     1950.65     2049.32     16.36 o 
   8   2   6       59.50       50.48      5.04 o 
   9   2   6       69.26       64.85      5.96 o 
  10   2   6      150.78      163.92      7.67 o 
  11   2   6       50.46       64.14      7.37 o 
  12   2   6       64.43       76.86      8.71 o 
 -14   3   6       98.37      113.14     11.04 o 
 -13   3   6      462.22      414.35     11.02 o 
 -12   3   6      333.95      388.30      9.95 o 
 -11   3   6       56.53       77.13      5.41 o 
 -10   3   6      221.63      217.08      6.94 o 
  -9   3   6      355.91      301.99      6.71 o 
  -8   3   6       47.99       33.98      4.00 o 
  -7   3   6     1508.97     1346.17     11.97 o 
  -6   3   6     3423.06     3631.34     27.11 o 
  -5   3   6     1975.16     2319.11     16.03 o 
  -4   3   6       34.61       41.06      4.53 o 
  -3   3   6     5653.59     6345.90     31.75 o 
  -2   3   6     8757.88     8723.80     38.80 o 
  -1   3   6      274.02      470.95      3.23 o 
   0   3   6      823.97     1081.89      6.65 o 
   1   3   6     1124.11     1048.43      7.95 o 
   2   3   6      278.81      137.79      3.30 o 
   3   3   6      545.61      403.09      5.28 o 
   4   3   6     1081.71     1201.93      9.02 o 
   5   3   6       55.78       33.52      1.68 o 
   6   3   6     3027.03     3013.45     19.79 o 
   7   3   6      679.35      657.53      6.92 o 
   8   3   6      463.10      507.77      9.45 o 
   9   3   6        0.20       -2.63      5.65 o 
  10   3   6      996.20      938.61     14.56 o 
  11   3   6      667.16      673.78     13.40 o 
  12   3   6       12.61        4.76      8.28 o 
 -14   4   6      311.29      314.22     14.81 o 
 -13   4   6      540.32      564.97     12.34 o 
 -12   4   6      411.61      462.98     11.35 o 
 -11   4   6      118.09      120.15      7.15 o 
 -10   4   6     1141.58     1208.89     12.45 o 
  -9   4   6     2807.28     2786.01     25.81 o 
  -8   4   6      918.76      903.63      8.59 o 
  -7   4   6      843.28      850.19      7.87 o 
  -6   4   6     2063.11     2019.67     14.56 o 
  -5   4   6     6279.03     6115.32     39.33 o 
  -4   4   6    12005.39    12193.01     69.87 o 
  -3   4   6      151.95      153.53      4.94 o 
  -2   4   6     1303.42     1529.92      8.53 o 
  -1   4   6    17610.42    18194.38    115.16 o 
   0   4   6     3240.62     2846.89     19.52 o 
   1   4   6      262.86      117.12      2.90 o 
   2   4   6     1402.14     1678.15     13.57 o 
   3   4   6      220.70      144.57      8.06 o 
   4   4   6     1274.45     1052.83     10.77 o 
   5   4   6     2180.30     2075.67     12.85 o 
   6   4   6     2346.34     2524.58     16.96 o 
   7   4   6        6.83        5.44      3.62 o 
   8   4   6     2829.14     2862.01     33.36 o 
   9   4   6     2982.57     2971.76     32.77 o 
  10   4   6      415.33      393.98     22.03 o 
  11   4   6        0.51       -5.15      7.40 o 
  12   4   6      404.65      365.53     13.09 o 
 -13   5   6      141.67      125.61      8.56 o 
 -12   5   6      124.11      125.80      8.23 o 
 -11   5   6      516.73      601.78     11.77 o 
 -10   5   6       32.37       29.51      5.04 o 
  -9   5   6       75.86       65.55      5.56 o 
  -8   5   6      212.02      208.54      4.86 o 
  -7   5   6     1648.05     1574.12     12.14 o 
  -6   5   6     1534.48     1678.00     12.62 o 
  -5   5   6     1804.99     1974.41     12.94 o 
  -4   5   6      805.68      858.57      7.46 o 
  -3   5   6     7156.27     7662.22     44.61 o 
  -2   5   6     3655.24     3724.78     20.52 o 
  -1   5   6     2544.75     2375.14     14.62 o 
   0   5   6     1014.63     1300.35      9.61 o 
   1   5   6     4394.96     4397.20     28.48 o 
   2   5   6      922.43      701.32      6.61 o 
   3   5   6     1353.98     1179.12      8.72 o 
   4   5   6        3.03        4.27      3.76 o 
   5   5   6      366.31      360.08      4.39 o 
   6   5   6      774.61      778.77      6.91 o 
   7   5   6     1775.23     1734.42     16.64 o 
   8   5   6      917.99      899.22     11.30 o 
   9   5   6       51.00       40.87      6.65 o 
  10   5   6      207.97      187.64      8.52 o 
  11   5   6      459.58      500.13     13.14 o 
 -13   6   6       22.68       41.46     11.69 o 
 -12   6   6       25.67        5.03      8.55 o 
 -11   6   6      240.48      233.05      9.96 o 
 -10   6   6      258.01      223.30      8.56 o 
  -9   6   6        6.15       14.22      5.01 o 
  -8   6   6        9.99       13.13      4.60 o 
  -7   6   6      391.45      392.10      5.57 o 
  -6   6   6        9.20        8.85      3.60 o 
  -5   6   6     1040.01     1075.12      9.31 o 
  -4   6   6      135.57      163.00      4.27 o 
  -3   6   6      538.17      640.87      5.95 o 
  -2   6   6     3416.55     3867.47     23.24 o 
  -1   6   6     1247.50     1395.81      8.72 o 
   0   6   6      945.91     1040.64      9.51 o 
   1   6   6      642.30      737.14      7.55 o 
   2   6   6       85.20       98.60      3.95 o 
   3   6   6     2424.54     2458.02     16.77 o 
   4   6   6      174.21      157.58      4.77 o 
   5   6   6      248.56      205.27      4.10 o 
   6   6   6       72.06       88.82      4.17 o 
   7   6   6        7.87        1.09      7.51 o 
   8   6   6        2.97       -1.65      5.53 o 
   9   6   6       44.21       33.35      7.04 o 
  10   6   6      168.62      173.95     10.91 o 
  11   6   6        0.03       -7.87      7.91 o 
 -12   7   6       31.80       31.17      8.31 o 
 -11   7   6      563.72      490.90     11.74 o 
 -10   7   6        7.00        7.81      6.99 o 
  -9   7   6      226.68      245.64      8.64 o 
  -8   7   6     1774.17     1720.43     24.15 o 
  -7   7   6     2501.92     2553.55     38.34 o 
  -6   7   6       11.79       12.65      3.91 o 
  -5   7   6      417.07      457.24      7.39 o 
  -4   7   6      522.76      471.32      8.89 o 
  -3   7   6      595.14      522.73      6.99 o 
  -2   7   6     1158.31     1106.11     10.36 o 
  -1   7   6      982.39     1041.64      8.48 o 
   0   7   6      384.06      295.21      5.54 o 
   1   7   6      850.51      841.28     10.35 o 
   2   7   6      480.66      574.62      7.53 o 
   3   7   6     4546.84     4583.57     30.02 o 
   4   7   6        7.50        3.91      3.34 o 
   5   7   6      444.94      464.75      8.41 o 
   6   7   6     2482.64     2417.36     19.76 o 
   7   7   6       17.61       24.43      4.74 o 
   8   7   6        3.70        2.74      5.66 o 
   9   7   6      308.74      310.59     11.27 o 
  10   7   6       58.46       80.94     16.47 o 
 -11   8   6        1.24        6.34      7.63 o 
 -10   8   6      933.53      904.11     13.66 o 
  -9   8   6     1982.13     1949.82     33.11 o 
  -8   8   6       15.48       12.90      6.33 o 
  -7   8   6      420.91      442.21      7.57 o 
  -6   8   6       78.44       70.83      4.52 o 
  -5   8   6     1902.16     1891.17     16.73 o 
  -4   8   6     2525.59     2444.67     25.07 o 
  -3   8   6      113.32      106.24      5.12 o 
  -2   8   6       60.24       90.42      4.10 o 
  -1   8   6      281.94      227.97      5.17 o 
   0   8   6     1233.84     1256.51     19.11 o 
   1   8   6     8830.97     8867.86     63.08 o 
   2   8   6        6.20       11.83      4.77 o 
   3   8   6     2440.54     2433.33     19.54 o 
   4   8   6     2350.90     2354.03     30.41 o 
   5   8   6      239.91      235.56      7.85 o 
   6   8   6       37.94       52.62      7.96 o 
   7   8   6       12.60       13.81      5.24 o 
   8   8   6      884.34      927.93     17.97 o 
   9   8   6      242.00      297.57     12.22 o 
 -10   9   6      357.20      374.76     14.73 o 
  -9   9   6      506.37      589.96     12.14 o 
  -8   9   6      822.28      783.72     13.15 o 
  -7   9   6     3427.49     3466.47     52.48 o 
  -6   9   6      202.24      219.30      6.52 o 
  -5   9   6      332.72      329.79      7.72 o 
  -4   9   6       44.79       39.50      4.64 o 
  -3   9   6       58.68       47.95      4.63 o 
  -2   9   6     1158.87     1148.75     13.81 o 
  -1   9   6      690.55      742.79     10.89 o 
   0   9   6       36.06       25.55      5.53 o 
   1   9   6      548.38      575.20     11.82 o 
   2   9   6      134.73      143.46      6.10 o 
   3   9   6     1241.80     1219.03     14.42 o 
   4   9   6      432.74      418.00      9.33 o 
   5   9   6      442.53      445.73      9.50 o 
   6   9   6     1413.99     1430.78     16.71 o 
   7   9   6       46.91       56.52      6.16 o 
   8   9   6        7.26       10.53      8.32 o 
  -9  10   6       12.63        6.16      7.65 o 
  -8  10   6      508.77      501.96     11.99 o 
  -7  10   6       78.75       60.53      6.28 o 
  -6  10   6       31.88       37.46      6.50 o 
  -5  10   6        5.41        1.97      8.28 o 
  -4  10   6       72.66       70.86      8.84 o 
  -3  10   6       37.07       34.27      6.87 o 
  -2  10   6        0.20       -2.58      5.75 o 
  -1  10   6       47.76       40.20      6.20 o 
   0  10   6      468.94      430.30      9.52 o 
   1  10   6      873.04      820.22     12.35 o 
   2  10   6        9.51       -2.91      5.85 o 
   3  10   6     1461.12     1408.84     16.33 o 
   4  10   6      109.95       89.24      6.73 o 
   5  10   6       54.48       51.83      7.04 o 
   6  10   6        0.09       -4.21      6.92 o 
   7  10   6       54.09       64.45      7.47 o 
  -8  11   6       17.61       -1.21     10.13 o 
  -7  11   6       17.19       12.55      7.90 o 
  -6  11   6      514.28      523.36     20.75 o 
  -5  11   6      649.28      600.21     14.86 o 
  -4  11   6       85.19       83.83     14.76 o 
  -3  11   6      901.62      902.19     20.38 o 
  -2  11   6      198.71      193.35      7.94 o 
  -1  11   6       66.27       49.14      6.71 o 
   0  11   6       15.50       -4.06      6.64 o 
   1  11   6      189.07      180.69      7.91 o 
   2  11   6      271.44      292.60     12.00 o 
   3  11   6      129.48      113.30      7.67 o 
   4  11   6       77.67       81.84      7.41 o 
   5  11   6       16.66        7.17      7.36 o 
   6  11   6        5.00        0.64      7.33 o 
  -6  12   6      333.47      361.67     21.60 o 
  -5  12   6      721.47      725.58     31.01 o 
  -4  12   6      586.93      568.24     16.25 o 
  -3  12   6      173.92      166.15     10.57 o 
  -2  12   6      285.26      274.05     12.40 o 
  -1  12   6      888.49      910.57     14.25 o 
   0  12   6      580.55      614.59     12.50 o 
   1  12   6       67.19       71.53      7.95 o 
   2  12   6        0.38       -7.17      7.17 o 
   3  12   6       24.07       30.98      7.53 o 
   4  12   6      126.47      142.98      8.80 o 
 -14   1   7      145.11      137.98     10.57 o 
 -13   1   7      330.92      334.07     10.44 o 
 -12   1   7      965.07      951.19     11.60 o 
 -11   1   7     1543.71     1586.66     14.92 o 
 -10   1   7      645.82      613.50      8.71 o 
  -9   1   7      571.04      560.58      8.06 o 
  -8   1   7      246.84      251.07      5.86 o 
  -7   1   7     1876.08     1760.33     14.60 o 
  -6   1   7      715.76      622.37     12.10 o 
  -5   1   7     4768.60     4785.24     34.54 o 
  -4   1   7       89.44      100.16      2.54 o 
  -3   1   7     1556.38     1849.60     10.05 o 
  -2   1   7     6480.55     6544.51     29.13 o 
  -1   1   7    12398.66    12146.02     75.69 o 
   0   1   7      837.06      839.06      4.73 o 
   1   1   7      330.76      323.35      2.71 o 
   2   1   7     2315.66     2371.65     15.69 o 
   3   1   7     3696.91     3722.95     27.19 o 
   4   1   7     2268.14     2217.25     13.54 o 
   5   1   7       36.18       48.54      2.00 o 
   6   1   7     2726.72     2702.82     18.07 o 
   7   1   7     2592.90     2586.70     19.51 o 
   8   1   7       17.70       17.27      4.93 o 
   9   1   7       18.96       21.02      7.49 o 
  10   1   7       46.69       29.19     10.69 o 
  11   1   7      231.44      226.78      9.76 o 
  12   1   7      342.85      351.60     13.69 o 
 -14   2   7      333.82      295.80     17.97 o 
 -13   2   7       20.28       18.67      8.84 o 
 -12   2   7      384.17      391.24      8.82 o 
 -11   2   7      634.27      638.85      9.40 o 
 -10   2   7      266.39      254.20      6.99 o 
  -9   2   7     1874.12     1905.20     16.36 o 
  -8   2   7     2889.93     2856.64     22.40 o 
  -7   2   7      727.78      731.21      8.11 o 
  -6   2   7      117.97       93.96      3.68 o 
  -5   2   7     2434.01     2350.28     18.18 o 
  -4   2   7    18676.24    17726.38    111.01 o 
  -3   2   7    12402.61    11999.03     56.04 o 
  -2   2   7      653.75      751.21      4.79 o 
  -1   2   7     6032.57     6140.60     29.01 o 
   0   2   7    12291.31    12240.40     64.95 o 
   1   2   7     6964.64     6669.72     38.69 o 
   2   2   7     4670.05     4451.21     26.18 o 
   3   2   7     3051.13     3313.94     18.25 o 
   4   2   7     3041.00     2840.92     17.23 o 
   5   2   7     1789.57     1796.50     11.73 o 
   6   2   7     2192.00     2148.59     18.86 o 
   7   2   7     1235.13     1204.11     11.82 o 
   8   2   7      344.50      331.16      8.22 o 
   9   2   7     2267.32     2319.66     45.77 o 
  10   2   7     1377.35     1464.86     19.46 o 
  11   2   7        8.79        6.50      7.24 o 
  12   2   7       43.81       46.72      8.45 o 
 -14   3   7      438.13      432.31     15.43 o 
 -13   3   7      137.87      113.99     15.78 o 
 -12   3   7      551.59      560.78     12.20 o 
 -11   3   7      232.04      250.26      7.77 o 
 -10   3   7      191.47      206.67      6.75 o 
  -9   3   7      363.14      338.16      7.08 o 
  -8   3   7      603.89      560.79      9.51 o 
  -7   3   7     1044.87      969.51      9.77 o 
  -6   3   7     5844.46     5502.48     39.88 o 
  -5   3   7      738.19      737.57      6.85 o 
  -4   3   7        0.54       -0.58      2.02 o 
  -3   3   7       12.37       29.63      1.77 o 
  -2   3   7     1831.77     1664.11      8.58 o 
  -1   3   7    12511.17    12484.05     74.73 o 
   0   3   7     2502.49     2628.63     15.78 o 
   1   3   7     2032.49     2036.26     14.14 o 
   2   3   7     2308.24     2365.74     16.17 o 
   3   3   7     1494.09     1520.75     12.67 o 
   4   3   7      870.66      747.57      6.54 o 
   5   3   7      603.07      592.30      7.70 o 
   6   3   7     1826.43     1684.32     11.81 o 
   7   3   7       92.60       71.52      3.57 o 
   8   3   7      332.07      332.75     19.89 o 
   9   3   7      321.22      343.28     22.88 o 
  10   3   7      302.82      290.81     10.16 o 
  11   3   7      130.36      139.66      8.40 o 
  12   3   7     1059.24     1162.41     18.64 o 
 -14   4   7       87.54       66.14     10.88 o 
 -13   4   7       36.95       37.17      7.98 o 
 -12   4   7        9.43        9.37      6.88 o 
 -11   4   7      239.44      253.48      9.08 o 
 -10   4   7      148.98      146.56      5.76 o 
  -9   4   7      456.11      466.72      6.75 o 
  -8   4   7       31.63       29.53      3.50 o 
  -7   4   7     1476.39     1472.76     11.64 o 
  -6   4   7        2.14        2.54      2.71 o 
  -5   4   7     2453.13     2614.91     20.01 o 
  -4   4   7      421.72      386.31      4.45 o 
  -3   4   7        0.72        1.49      1.85 o 
  -2   4   7      162.38      230.38      2.97 o 
  -1   4   7      740.74      795.16      6.61 o 
   0   4   7     1896.96     1868.92     12.92 o 
   1   4   7      459.56      553.74      5.00 o 
   2   4   7      180.08      173.46      4.50 o 
   3   4   7      258.95      261.33      5.00 o 
   4   4   7      902.98      946.67     10.19 o 
   5   4   7      283.66      246.23      5.21 o 
   6   4   7       15.88        5.31      2.32 o 
   7   4   7       50.78       62.07      4.85 o 
   8   4   7      143.94      137.63      6.99 o 
   9   4   7      622.25      614.31     11.72 o 
  10   4   7        6.22        1.49      6.87 o 
  11   4   7      332.11      322.78     11.61 o 
 -13   5   7       31.04       34.23      8.23 o 
 -12   5   7       33.64       34.33      7.40 o 
 -11   5   7        9.28        1.64      8.99 o 
 -10   5   7     1410.39     1420.75     19.39 o 
  -9   5   7      368.54      377.97      6.14 o 
  -8   5   7      108.38      101.12      3.92 o 
  -7   5   7     1248.32     1246.73     10.33 o 
  -6   5   7      473.44      502.47      8.33 o 
  -5   5   7     1670.99     1612.32     11.08 o 
  -4   5   7       66.91       66.77      2.73 o 
  -3   5   7     2164.26     2152.30     13.72 o 
  -2   5   7     2770.11     2627.79     14.92 o 
  -1   5   7       52.92       60.36      2.63 o 
   0   5   7      546.98      520.24      5.35 o 
   1   5   7     1500.57     1636.85     11.65 o 
   2   5   7     2123.44     2040.11     12.91 o 
   3   5   7     4344.45     4324.88     27.89 o 
   4   5   7      833.77      873.98      6.95 o 
   5   5   7      196.93      191.00      5.26 o 
   6   5   7       10.78       13.35      3.09 o 
   7   5   7     1304.90     1306.95     13.61 o 
   8   5   7      694.82      722.93     12.22 o 
   9   5   7        1.83       -6.09      6.09 o 
  10   5   7      483.28      501.38     12.33 o 
  11   5   7        7.40       -8.34      8.34 o 
 -13   6   7     1125.32     1193.39     17.28 o 
 -12   6   7      438.68      456.58     12.26 o 
 -11   6   7       90.75       80.20      7.32 o 
 -10   6   7      177.51      168.10      8.47 o 
  -9   6   7      576.93      532.42     10.09 o 
  -8   6   7     2181.96     2143.20     18.27 o 
  -7   6   7     2895.49     3016.90     21.06 o 
  -6   6   7      201.02      195.34      4.74 o 
  -5   6   7     2383.45     2357.03     16.04 o 
  -4   6   7     1257.41     1341.90     10.71 o 
  -3   6   7     1165.23     1093.45      9.03 o 
  -2   6   7     1714.35     1549.32     10.51 o 
  -1   6   7      224.91      235.31      4.63 o 
   0   6   7     8290.43     8035.60     51.17 o 
   1   6   7     2277.24     2137.41     16.58 o 
   2   6   7     1035.44     1026.60      9.22 o 
   3   6   7      104.26      113.92      3.43 o 
   4   6   7     1349.02     1335.34     10.10 o 
   5   6   7     5161.90     5253.78     38.21 o 
   6   6   7     1207.42     1229.46     12.56 o 
   7   6   7      442.11      450.89      8.31 o 
   8   6   7      518.01      551.75     11.30 o 
   9   6   7      122.18      121.15     10.69 o 
  10   6   7      377.15      389.25     20.10 o 
 -12   7   7       12.82        9.04      8.23 o 
 -11   7   7      228.52      228.97      9.30 o 
 -10   7   7      407.29      421.88     11.11 o 
  -9   7   7      758.34      807.14     12.91 o 
  -8   7   7       18.04       20.86      5.03 o 
  -7   7   7      344.76      351.68      7.45 o 
  -6   7   7     3164.17     3252.75     20.56 o 
  -5   7   7     3015.22     2975.30     19.77 o 
  -4   7   7        8.06        4.59      3.23 o 
  -3   7   7     4478.39     4390.03     29.10 o 
  -2   7   7     5096.28     4925.87     35.96 o 
  -1   7   7       60.44       66.55      3.77 o 
   0   7   7      103.76      107.75      3.91 o 
   1   7   7      337.09      369.32      6.02 o 
   2   7   7     2356.93     2311.87     18.13 o 
   3   7   7     1667.24     1748.63     17.28 o 
   4   7   7     1122.38     1122.06     15.87 o 
   5   7   7       83.53       81.78      5.32 o 
   6   7   7       65.63       67.63      5.00 o 
   7   7   7      952.10      951.15     12.18 o 
   8   7   7      998.85     1077.87     16.65 o 
   9   7   7        2.51        3.32      7.44 o 
  10   7   7      100.36       94.53     14.97 o 
 -11   8   7        0.32       -7.19      7.99 o 
 -10   8   7        7.45       11.38      7.31 o 
  -9   8   7        0.34        3.37      6.99 o 
  -8   8   7      302.49      301.41      9.85 o 
  -7   8   7       45.35       51.65      5.29 o 
  -6   8   7       97.25       99.62      5.64 o 
  -5   8   7      696.80      711.12      9.17 o 
  -4   8   7       11.94       13.79      4.19 o 
  -3   8   7       46.89       49.49      4.10 o 
  -2   8   7       30.16       15.34      3.34 o 
  -1   8   7      105.98       90.02      5.32 o 
   0   8   7      628.68      611.10      9.55 o 
   1   8   7       18.47       23.22      4.76 o 
   2   8   7       43.24       35.71      5.08 o 
   3   8   7      143.49      147.91      6.91 o 
   4   8   7        8.55        2.39      5.07 o 
   5   8   7      817.90      802.02     11.18 o 
   6   8   7      263.87      253.37     14.89 o 
   7   8   7      190.69      161.38      7.66 o 
   8   8   7       25.02       19.71      7.91 o 
   9   8   7        0.18        8.55     13.26 o 
 -10   9   7      212.66      210.51     12.79 o 
  -9   9   7        8.00        9.56      7.63 o 
  -8   9   7      123.15      119.03      7.70 o 
  -7   9   7       20.44       20.40      5.49 o 
  -6   9   7      221.21      218.48      6.43 o 
  -5   9   7      532.35      545.67      8.86 o 
  -4   9   7      133.27      141.13      5.34 o 
  -3   9   7       61.82       53.29      6.11 o 
  -2   9   7     4371.93     4264.14     37.69 o 
  -1   9   7     1114.73     1144.56     13.90 o 
   0   9   7      150.91      131.79      6.03 o 
   1   9   7     2438.51     2445.82     23.58 o 
   2   9   7      825.47      833.74     11.78 o 
   3   9   7       29.10       19.78      5.58 o 
   4   9   7      156.65      148.09      6.66 o 
   5   9   7        0.48       -2.21      6.01 o 
   6   9   7        6.48       10.54      6.22 o 
   7   9   7       58.45       60.46      6.00 o 
   8   9   7      830.61      825.12     24.38 o 
  -9  10   7      378.86      374.31     14.33 o 
  -8  10   7      391.86      478.03     15.12 o 
  -7  10   7      273.32      307.56      9.79 o 
  -6  10   7       43.30       49.12     10.47 o 
  -5  10   7       49.43       60.63      7.04 o 
  -4  10   7      915.81      970.90     16.85 o 
  -3  10   7     2036.38     2026.53     30.02 o 
  -2  10   7     1065.73     1033.57     15.09 o 
  -1  10   7      216.18      226.26      8.87 o 
   0  10   7     3830.16     3721.41     33.81 o 
   1  10   7     1665.29     1705.37     30.76 o 
   2  10   7      323.04      328.59      9.17 o 
   3  10   7      106.85       70.56      6.54 o 
   4  10   7      633.08      700.63     16.33 o 
   5  10   7      530.01      578.05     11.25 o 
   6  10   7      636.87      697.58     12.25 o 
   7  10   7        5.01       10.98      8.70 o 
  -8  11   7      100.53       96.71     10.71 o 
  -7  11   7       63.79       78.41     11.93 o 
  -6  11   7       35.61       59.62      9.97 o 
  -5  11   7     1133.49     1127.98     19.25 o 
  -4  11   7      100.11      103.74      9.36 o 
  -3  11   7       87.94       96.37      7.39 o 
  -2  11   7     1089.09     1059.53     26.82 o 
  -1  11   7      630.65      593.92     11.73 o 
   0  11   7      288.06      294.95      9.72 o 
   1  11   7       92.06       77.83     11.39 o 
   2  11   7     1293.85     1315.11     16.40 o 
   3  11   7      717.14      811.49     13.16 o 
   4  11   7       35.87       29.55      7.15 o 
   5  11   7      170.71      186.28      8.56 o 
  -5  12   7       14.18       13.76      9.83 o 
  -4  12   7       53.36       56.84     10.23 o 
  -3  12   7      268.45      242.10     11.45 o 
  -2  12   7      305.31      282.56     12.39 o 
  -1  12   7       23.02       11.78      7.58 o 
   0  12   7     1200.29     1107.17     16.09 o 
   1  12   7        4.11        1.14      7.08 o 
   2  12   7      550.60      508.62     16.22 o 
   3  12   7       80.13       57.81     10.30 o 
 -14   0   8        1.29       -3.85     13.69 o 
 -13   0   8      101.79      109.57      9.22 o 
 -12   0   8      422.48      515.43     13.15 o 
 -11   0   8      156.62      158.76      8.62 o 
 -10   0   8      224.20      254.16     10.91 o 
  -9   0   8       53.04       50.51      6.19 o 
  -8   0   8      313.20      291.83      9.07 o 
  -7   0   8     5630.62     5492.44     56.56 o 
  -6   0   8     3967.07     4182.08     43.55 o 
  -5   0   8     3699.01     3775.12     52.18 o 
  -4   0   8     5279.73     5659.39     46.67 o 
  -3   0   8     4974.30     5344.19     38.07 o 
  -2   0   8     5086.01     4650.79     41.10 o 
  -1   0   8      243.38      478.69      4.73 o 
   0   0   8     5646.96     5733.36     36.05 o 
   1   0   8     7476.64     6444.75     52.73 o 
   2   0   8     2431.69     2183.63     18.80 o 
   3   0   8      248.01      252.41      4.32 o 
   4   0   8     1094.89     1238.53     11.67 o 
   5   0   8     2448.66     2216.55     19.61 o 
   6   0   8     6797.27     6897.73     58.77 o 
   7   0   8     5035.10     5229.58     74.85 o 
   8   0   8      626.49      598.84     14.97 o 
   9   0   8     1904.61     1922.27     32.08 o 
  10   0   8      215.68      206.17     13.26 o 
  11   0   8      759.41      881.15     21.39 o 
  12   0   8       79.93       51.33     12.40 o 
 -14   1   8     1063.36     1152.94     20.72 o 
 -13   1   8        3.15        3.73      7.23 o 
 -12   1   8        1.06       10.22      5.45 o 
 -11   1   8        9.10       14.40      4.97 o 
 -10   1   8     1288.90     1326.06     18.20 o 
  -9   1   8     2897.40     2693.99     21.65 o 
  -8   1   8       33.84       51.17      4.06 o 
  -7   1   8      165.58      146.23      8.58 o 
  -6   1   8     1585.51     1594.28     15.31 o 
  -5   1   8     1949.64     2027.11     16.74 o 
  -4   1   8    12807.15    12488.48     85.69 o 
  -3   1   8     1789.68     2223.77     11.98 o 
  -2   1   8     7135.24     7387.31     34.18 o 
  -1   1   8     1100.71      925.08      5.51 o 
   0   1   8      167.75       72.66      1.74 o 
   1   1   8      145.11       68.25      1.56 o 
   2   1   8      582.58      714.40      7.08 o 
   3   1   8      327.59      159.16      2.53 o 
   4   1   8     6328.44     6220.15     33.32 o 
   5   1   8      109.23      134.28      2.79 o 
   6   1   8      318.39      347.45      4.17 o 
   7   1   8      881.85      832.22     11.62 o 
   8   1   8      538.66      540.46     10.10 o 
   9   1   8     1818.61     1923.42     22.66 o 
  10   1   8       57.64       48.00      6.80 o 
  11   1   8      462.56      448.65     25.45 o 
  12   1   8       14.15        5.59     11.12 o 
 -14   2   8        0.02        3.99      9.66 o 
 -13   2   8      273.08      304.14     10.86 o 
 -12   2   8       50.57       73.94      6.02 o 
 -11   2   8      200.79      192.60      6.49 o 
 -10   2   8      835.44      864.38     10.31 o 
  -9   2   8      583.49      556.57      8.28 o 
  -8   2   8     1645.16     1596.09     14.01 o 
  -7   2   8     2345.87     2343.53     18.82 o 
  -6   2   8     1370.96     1499.98     12.88 o 
  -5   2   8       80.76       74.93      3.41 o 
  -4   2   8     2628.22     2941.47     18.01 o 
  -3   2   8        0.13       11.33      1.63 o 
  -2   2   8      102.83      145.96      2.55 o 
  -1   2   8        5.80       57.93      2.21 o 
   0   2   8      279.03      311.58      2.64 o 
   1   2   8       22.65       86.48      2.29 o 
   2   2   8      596.09      691.93      5.45 o 
   3   2   8        6.37        7.80      1.79 o 
   4   2   8      258.57      343.56      4.76 o 
   5   2   8       93.08      104.13      2.51 o 
   6   2   8     2312.60     2387.23     18.11 o 
   7   2   8      133.21      137.50      6.03 o 
   8   2   8      634.75      622.73     10.66 o 
   9   2   8      449.81      389.54     10.16 o 
  10   2   8        8.05       13.92      9.62 o 
  11   2   8        3.64       18.07      7.54 o 
 -14   3   8      200.17      187.34     11.94 o 
 -13   3   8      303.69      264.07      9.97 o 
 -12   3   8       44.96       53.73      7.32 o 
 -11   3   8      850.49      761.65     16.24 o 
 -10   3   8     1562.02     1537.47     14.59 o 
  -9   3   8      143.57      122.44      5.13 o 
  -8   3   8      628.07      622.01      8.26 o 
  -7   3   8      152.42      189.28      7.47 o 
  -6   3   8     1143.95      967.26      8.48 o 
  -5   3   8      373.01      219.29      4.39 o 
  -4   3   8      307.01      324.99      4.61 o 
  -3   3   8     1858.09     2270.12     13.08 o 
  -2   3   8      698.20      942.79      5.71 o 
  -1   3   8     2833.39     2900.21     19.19 o 
   0   3   8    14025.97    14930.86     85.40 o 
   1   3   8      393.32      432.90      5.06 o 
   2   3   8     2190.52     2331.06     22.04 o 
   3   3   8     3556.51     3909.77     25.80 o 
   4   3   8     1683.43     1688.90     13.86 o 
   5   3   8        7.18       -2.01      5.42 o 
   6   3   8       93.28       96.83      2.91 o 
   7   3   8     1187.56     1286.88     15.59 o 
   8   3   8      764.07      764.43     17.54 o 
   9   3   8       41.06       33.82      6.16 o 
  10   3   8       49.25       40.04      7.09 o 
  11   3   8        1.20       -3.38      7.91 o 
 -14   4   8        1.12       10.94      8.56 o 
 -13   4   8      542.10      541.47     12.58 o 
 -12   4   8      982.29      941.68     19.31 o 
 -11   4   8      925.40      896.06     11.36 o 
 -10   4   8       88.08       90.22      4.65 o 
  -9   4   8     1255.82     1229.05     10.87 o 
  -8   4   8     4911.70     4804.04     32.10 o 
  -7   4   8     1094.95     1057.35      9.38 o 
  -6   4   8      236.55      222.59      4.70 o 
  -5   4   8      243.81      288.69      5.51 o 
  -4   4   8     2147.51     1922.90     13.87 o 
  -3   4   8     3894.10     3445.23     19.25 o 
  -2   4   8     3709.09     3903.38     22.42 o 
  -1   4   8      852.91     1042.12      8.22 o 
   0   4   8     1238.61     1187.22     10.00 o 
   1   4   8     7342.98     7637.86     48.21 o 
   2   4   8     9299.64     9729.05    106.75 o 
   3   4   8      367.51      360.27      5.72 o 
   4   4   8     2027.50     2309.30     20.82 o 
   5   4   8     3994.21     4206.90     35.88 o 
   6   4   8     1786.09     1640.34     11.69 o 
   7   4   8       39.08       31.79      4.51 o 
   8   4   8      213.55      183.69      7.49 o 
   9   4   8      246.55      273.10     12.83 o 
  10   4   8     1053.16     1121.97     47.69 o 
  11   4   8      863.45      815.70     23.53 o 
 -13   5   8      225.06      196.71      9.05 o 
 -12   5   8        5.11        4.09      7.21 o 
 -11   5   8      231.15      227.68     18.02 o 
 -10   5   8     1229.28     1224.42     13.23 o 
  -9   5   8      880.57      918.10      9.15 o 
  -8   5   8      134.05      133.54      4.60 o 
  -7   5   8      311.44      348.93      6.34 o 
  -6   5   8      993.43      939.26      9.29 o 
  -5   5   8      460.62      360.43      5.23 o 
  -4   5   8     1778.27     1873.50     12.53 o 
  -3   5   8      224.89      307.72      4.36 o 
  -2   5   8      553.50      471.30      4.22 o 
  -1   5   8     5207.27     5325.43     34.38 o 
   0   5   8     4416.90     4787.96     31.04 o 
   1   5   8     1139.09     1287.98      9.71 o 
   2   5   8       85.60      117.13      2.77 o 
   3   5   8     7164.86     7116.94     59.10 o 
   4   5   8     2607.64     2600.08     23.46 o 
   5   5   8      180.10      200.06      5.54 o 
   6   5   8      157.01      151.25      4.63 o 
   7   5   8      568.99      614.13     16.68 o 
   8   5   8      111.43      147.77      7.50 o 
   9   5   8      299.35      289.23     10.04 o 
  10   5   8       84.43       68.87     13.26 o 
 -13   6   8        0.31        0.59      8.30 o 
 -12   6   8       36.43       12.39     12.40 o 
 -11   6   8       12.31        5.45      8.85 o 
 -10   6   8      124.15      101.22     10.45 o 
  -9   6   8       86.73       64.50      5.28 o 
  -8   6   8        3.55        2.64      3.59 o 
  -7   6   8       81.49       98.88      5.13 o 
  -6   6   8      557.28      534.21      6.66 o 
  -5   6   8      321.89      353.96      5.10 o 
  -4   6   8      133.53      155.60      4.35 o 
  -3   6   8     1086.06     1171.09      9.63 o 
  -2   6   8      106.64      133.79      3.09 o 
  -1   6   8     1724.88     1976.86     14.31 o 
   0   6   8       19.76       25.51      2.97 o 
   1   6   8     3243.49     3384.76     22.80 o 
   2   6   8        2.05        2.18      2.51 o 
   3   6   8      550.87      534.31      5.69 o 
   4   6   8       99.40      111.08      3.26 o 
   5   6   8        2.51        4.40      3.33 o 
   6   6   8       89.31       81.53      4.57 o 
   7   6   8      139.33      139.92     16.68 o 
   8   6   8      122.50      132.60     10.05 o 
   9   6   8       37.30       11.55     12.83 o 
  10   6   8        8.64       19.25     13.69 o 
 -12   7   8       23.79       22.50      8.51 o 
 -11   7   8      171.18      195.33      8.87 o 
 -10   7   8       17.23       19.14      7.15 o 
  -9   7   8       30.27       23.49      5.43 o 
  -8   7   8      576.08      538.67      8.76 o 
  -7   7   8       47.46       46.85      5.06 o 
  -6   7   8     3407.38     3451.87     21.79 o 
  -5   7   8     3035.72     3117.88     19.86 o 
  -4   7   8       17.10       14.16      3.45 o 
  -3   7   8     2106.34     2183.40     16.45 o 
  -2   7   8      185.96      197.38      6.13 o 
  -1   7   8     2801.38     2777.69     19.45 o 
   0   7   8      151.64      112.84      5.37 o 
   1   7   8       18.96       18.35      3.38 o 
   2   7   8      637.14      598.89      8.56 o 
   3   7   8       47.67       38.22      3.77 o 
   4   7   8      235.07      239.22      5.82 o 
   5   7   8     2532.93     2442.89     22.81 o 
   6   7   8      180.44      182.74      6.54 o 
   7   7   8     1041.38     1058.56     16.03 o 
   8   7   8     1067.06      980.81     25.24 o 
   9   7   8      111.55      119.77     14.97 o 
 -11   8   8      222.11      253.24     10.10 o 
 -10   8   8      106.28       95.79      7.82 o 
  -9   8   8       78.53       79.61      7.55 o 
  -8   8   8     2371.39     2459.11     21.10 o 
  -7   8   8       64.41       64.36      5.50 o 
  -6   8   8      569.33      572.37      8.72 o 
  -5   8   8      210.14      216.74      6.41 o 
  -4   8   8      332.63      360.82      7.17 o 
  -3   8   8     4235.52     4249.47     31.83 o 
  -2   8   8     2250.26     2204.50     29.82 o 
  -1   8   8      217.83      210.53      7.03 o 
   0   8   8       34.90       25.28      4.95 o 
   1   8   8     1357.14     1301.91     14.45 o 
   2   8   8     1495.77     1476.72     15.62 o 
   3   8   8     1452.65     1480.83     15.86 o 
   4   8   8      260.74      243.36      8.58 o 
   5   8   8     1305.98     1309.95     14.77 o 
   6   8   8      653.12      632.23     10.57 o 
   7   8   8      277.76      269.29     10.66 o 
   8   8   8      131.13      167.25     15.83 o 
   9   8   8      755.47      750.26     25.24 o 
 -10   9   8      191.92      217.99      9.29 o 
  -9   9   8       16.00       14.30      7.47 o 
  -8   9   8      807.24      792.05     13.41 o 
  -7   9   8       84.41       88.71      5.28 o 
  -6   9   8     1836.51     1814.37     14.94 o 
  -5   9   8     2280.00     2306.34     23.09 o 
  -4   9   8       84.82       75.07      6.28 o 
  -3   9   8      310.75      293.76      9.03 o 
  -2   9   8      440.12      443.18      9.62 o 
  -1   9   8      939.63      906.54     12.38 o 
   0   9   8      186.07      172.07      8.14 o 
   1   9   8      103.21       95.74      6.10 o 
   2   9   8      138.64      145.00     10.89 o 
   3   9   8       51.55       48.11      5.96 o 
   4   9   8      371.66      382.96     12.53 o 
   5   9   8     1141.91     1122.66     24.96 o 
   6   9   8       91.22       76.77     11.95 o 
   7   9   8     1063.77     1124.96     28.66 o 
   8   9   8      823.07      837.52     24.81 o 
  -9  10   8       51.26       63.19     14.76 o 
  -8  10   8       91.20      107.92     10.27 o 
  -7  10   8        0.40       12.14      7.24 o 
  -6  10   8       16.10       25.66      7.22 o 
  -5  10   8        9.03       16.95      7.10 o 
  -4  10   8      153.98      136.85      7.29 o 
  -3  10   8      679.87      659.31     11.75 o 
  -2  10   8       77.75       86.12      6.60 o 
  -1  10   8      174.14      177.26     10.53 o 
   0  10   8        7.11       -1.12      6.14 o 
   1  10   8       44.70       48.28      6.22 o 
   2  10   8      467.67      486.46     10.42 o 
   3  10   8      200.09      184.88      7.61 o 
   4  10   8       53.73       69.41      7.99 o 
   5  10   8      228.56      227.49      9.70 o 
   6  10   8        2.95       -3.39      7.09 o 
  -7  11   8      131.56      121.15     11.57 o 
  -6  11   8        9.45       14.26      7.66 o 
  -5  11   8       22.93        7.42      9.32 o 
  -4  11   8      368.90      404.39     11.53 o 
  -3  11   8       77.99       74.05      7.60 o 
  -2  11   8       20.24       25.56      6.96 o 
  -1  11   8      401.67      381.28     10.52 o 
   0  11   8      183.86      180.13      7.87 o 
   1  11   8      390.48      388.08     16.16 o 
   2  11   8      199.67      181.11      8.12 o 
   3  11   8      689.42      647.99     14.73 o 
   4  11   8      411.92      425.58     11.20 o 
   5  11   8      132.39      126.19     11.70 o 
  -5  12   8      215.90      206.81     14.12 o 
  -4  12   8      334.51      387.97     20.32 o 
  -3  12   8      373.34      402.19     14.67 o 
  -2  12   8      485.44      517.99     15.32 o 
  -1  12   8      120.13       97.26      8.16 o 
   0  12   8      269.09      287.61     10.35 o 
   1  12   8      766.25      773.78     13.65 o 
   2  12   8      734.55      773.30     14.01 o 
 -14   1   9      151.80      152.23     13.69 o 
 -13   1   9      321.74      340.97     13.17 o 
 -12   1   9      866.03      849.07     11.38 o 
 -11   1   9       59.13       56.03      5.40 o 
 -10   1   9      793.65      781.89     10.04 o 
  -9   1   9     3600.37     3572.96     27.70 o 
  -8   1   9     1486.44     1454.59     13.26 o 
  -7   1   9        0.96        0.37      4.61 o 
  -6   1   9       71.35       62.69      3.95 o 
  -5   1   9    12117.69    11581.34     81.27 o 
  -4   1   9      131.98       95.83      2.93 o 
  -3   1   9     1236.91     1285.20      7.60 o 
  -2   1   9      301.10      298.89      2.69 o 
  -1   1   9      535.72      452.45      3.44 o 
   0   1   9      656.49      554.70      3.95 o 
   1   1   9     6393.09     6675.58     35.68 o 
   2   1   9        7.37        8.04      1.52 o 
   3   1   9     1197.22     1149.35      7.81 o 
   4   1   9      336.93      348.15      4.59 o 
   5   1   9     2922.52     2899.09     17.73 o 
   6   1   9      171.10      158.90      3.91 o 
   7   1   9        6.31        9.23      4.62 o 
   8   1   9     1287.05     1304.05     16.47 o 
   9   1   9     1406.41     1455.91     18.75 o 
  10   1   9      105.55      111.02      7.37 o 
  11   1   9        2.19       -0.17      7.54 o 
 -14   2   9       45.25       41.27     10.10 o 
 -13   2   9      400.18      420.41     20.45 o 
 -12   2   9     1093.93     1098.35     12.87 o 
 -11   2   9       68.48       67.11      5.71 o 
 -10   2   9      966.36      943.36     11.06 o 
  -9   2   9        3.48        0.61      4.48 o 
  -8   2   9     1100.59     1074.19     10.80 o 
  -7   2   9     5783.17     5628.65     41.12 o 
  -6   2   9     1332.54     1320.86     11.87 o 
  -5   2   9       26.60       22.00      2.74 o 
  -4   2   9      970.55     1001.40      7.61 o 
  -3   2   9     4409.32     4318.01     23.64 o 
  -2   2   9     8252.11     8053.03     43.84 o 
  -1   2   9     2148.63     2076.22     12.99 o 
   0   2   9     1210.47     1221.87      7.16 o 
   1   2   9     2185.00     2152.46     11.45 o 
   2   2   9     3981.84     3831.33     22.88 o 
   3   2   9     6255.36     6259.23     40.18 o 
   4   2   9      609.19      630.06      7.41 o 
   5   2   9     2653.69     2545.35     15.70 o 
   6   2   9     2416.34     2590.54     26.61 o 
   7   2   9     1080.01     1085.31     11.86 o 
   8   2   9      407.46      414.26     12.83 o 
   9   2   9       72.69       62.04      6.47 o 
  10   2   9      611.17      649.31     12.79 o 
  11   2   9      871.28      930.25     16.26 o 
 -14   3   9       13.27       -5.27     13.54 o 
 -13   3   9      348.87      385.15     11.05 o 
 -12   3   9     1176.53     1170.01     13.52 o 
 -11   3   9       84.14       86.03      5.81 o 
 -10   3   9     1585.11     1585.58     15.13 o 
  -9   3   9      898.22      902.30     10.57 o 
  -8   3   9      269.69      276.15      9.94 o 
  -7   3   9        0.73       -2.63      3.40 o 
  -6   3   9      145.17      165.82      4.67 o 
  -5   3   9     3160.57     3139.65     21.42 o 
  -4   3   9     1638.37     1494.75     12.68 o 
  -3   3   9      126.86      109.84      2.79 o 
  -2   3   9       89.43       76.40      2.28 o 
  -1   3   9      117.76       94.20      2.69 o 
   0   3   9     4986.15     4721.66     30.35 o 
   1   3   9     4581.76     4619.75     27.35 o 
   2   3   9       75.70       52.19      3.15 o 
   3   3   9     1316.24     1265.49     11.21 o 
   4   3   9      356.49      387.67      6.42 o 
   5   3   9     1468.62     1458.26     15.81 o 
   6   3   9     1098.61     1092.04     15.92 o 
   7   3   9       86.27       88.98      4.27 o 
   8   3   9     1395.72     1510.26     18.33 o 
   9   3   9       12.05       12.22      6.16 o 
  10   3   9        6.60        0.41      6.99 o 
  11   3   9      183.49      175.37     14.54 o 
 -13   4   9      220.78      212.91     11.32 o 
 -12   4   9       12.98        7.27      7.23 o 
 -11   4   9      200.00      215.67      8.68 o 
 -10   4   9      170.19      176.71      7.03 o 
  -9   4   9       93.38      104.02      4.49 o 
  -8   4   9      191.37      206.35      7.03 o 
  -7   4   9      220.32      228.48      5.13 o 
  -6   4   9       16.46       25.14      3.30 o 
  -5   4   9      608.47      613.70     16.09 o 
  -4   4   9      123.78      115.69      6.23 o 
  -3   4   9      333.26      344.54      3.98 o 
  -2   4   9        0.40        5.02      1.39 o 
  -1   4   9     1698.59     1745.02     12.51 o 
   0   4   9      784.28      735.81      6.43 o 
   1   4   9     1932.54     1955.79     12.48 o 
   2   4   9      860.63      862.14      8.84 o 
   3   4   9      841.26      844.26      8.67 o 
   4   4   9      323.79      305.65      5.16 o 
   5   4   9     1046.12     1006.08     17.64 o 
   6   4   9      114.97      132.36      4.26 o 
   7   4   9      365.29      375.42      6.99 o 
   8   4   9      308.97      308.95     13.05 o 
   9   4   9        1.75        0.55      6.09 o 
  10   4   9      233.84      242.10     14.54 o 
 -13   5   9      112.04      124.80     11.57 o 
 -12   5   9       22.73       16.47      7.74 o 
 -11   5   9       16.69       19.38      6.71 o 
 -10   5   9       40.07       41.58      5.65 o 
  -9   5   9      976.22      969.32     10.49 o 
  -8   5   9       38.07       41.68      4.30 o 
  -7   5   9       21.71       24.41      3.58 o 
  -6   5   9      669.98      687.36      7.27 o 
  -5   5   9       17.56       21.10      3.16 o 
  -4   5   9     3194.99     3253.74     20.16 o 
  -3   5   9     1173.22     1104.82      8.25 o 
  -2   5   9     1090.66     1025.40      8.76 o 
  -1   5   9     5521.38     5453.36     35.29 o 
   0   5   9      343.91      335.94      5.92 o 
   1   5   9      948.07      926.09      7.65 o 
   2   5   9      898.55      879.61      6.76 o 
   3   5   9       10.48       22.92      3.76 o 
   4   5   9     1336.00     1289.55     16.61 o 
   5   5   9     1160.92     1154.76     10.90 o 
   6   5   9        7.68       12.54      2.95 o 
   7   5   9       22.63       23.60      4.00 o 
   8   5   9       17.88       19.68     10.27 o 
   9   5   9     1411.38     1417.97     29.51 o 
  10   5   9      289.28      287.87     18.82 o 
 -12   6   9      569.95      593.42     24.84 o 
 -11   6   9     2241.07     2307.92     24.28 o 
 -10   6   9      281.55      304.05      8.59 o 
  -9   6   9      338.13      346.39      8.10 o 
  -8   6   9      148.05      140.02      4.63 o 
  -7   6   9     2179.75     2056.42     15.58 o 
  -6   6   9     2058.11     1991.41     15.13 o 
  -5   6   9      693.57      746.86      7.13 o 
  -4   6   9      931.46      806.62      7.07 o 
  -3   6   9     2827.02     2860.68     19.82 o 
  -2   6   9     1208.44     1277.54     10.44 o 
  -1   6   9      498.82      499.35      6.13 o 
   0   6   9      892.02      822.92      7.53 o 
   1   6   9     4424.58     4435.96     29.22 o 
   2   6   9     1491.43     1453.63     10.22 o 
   3   6   9      632.64      573.93      5.90 o 
   4   6   9       62.60       60.57      4.83 o 
   5   6   9      311.97      301.47      7.66 o 
   6   6   9     1167.41     1153.46     18.08 o 
   7   6   9     2759.49     2730.71     45.77 o 
   8   6   9      123.81      111.64     13.26 o 
   9   6   9      135.33      145.00     14.54 o 
  10   6   9      208.66      216.87     16.25 o 
 -12   7   9       26.87       17.87      8.47 o 
 -11   7   9      235.77      216.48      9.13 o 
 -10   7   9       23.95       32.63      7.08 o 
  -9   7   9     1035.78     1088.44     12.43 o 
  -8   7   9      505.13      504.84      9.01 o 
  -7   7   9       13.69        4.75      3.96 o 
  -6   7   9      230.55      228.81      5.78 o 
  -5   7   9      459.70      460.08      6.00 o 
  -4   7   9     1952.21     2003.18     15.01 o 
  -3   7   9     1550.11     1508.07     15.90 o 
  -2   7   9      118.71      123.91      5.99 o 
  -1   7   9     6967.03     6940.65     44.97 o 
   0   7   9     2199.15     2195.90     15.94 o 
   1   7   9      260.48      232.86      9.11 o 
   2   7   9      109.97      114.66      4.38 o 
   3   7   9       84.36       84.22      4.15 o 
   4   7   9     1369.89     1411.57     12.75 o 
   5   7   9      657.84      632.90      9.59 o 
   6   7   9        4.18        5.35      4.36 o 
   7   7   9      118.37      109.50     13.69 o 
   8   7   9      169.79      171.95     14.97 o 
   9   7   9      807.47      834.53     25.24 o 
 -11   8   9        1.22        0.27      7.82 o 
 -10   8   9       72.71       81.86      7.82 o 
  -9   8   9      114.82       91.70      7.47 o 
  -8   8   9        8.20       10.13      5.57 o 
  -7   8   9       86.51       82.09      5.73 o 
  -6   8   9       36.41       41.33      4.62 o 
  -5   8   9       40.41       38.97      3.68 o 
  -4   8   9      198.72      190.24      6.68 o 
  -3   8   9      304.92      301.38      8.30 o 
  -2   8   9      162.75      168.41      6.74 o 
  -1   8   9       22.79       12.88      5.34 o 
   0   8   9        3.63       -4.38      4.82 o 
   1   8   9      250.47      260.01      7.89 o 
   2   8   9      676.37      683.12      8.95 o 
   3   8   9       72.01       75.23      4.59 o 
   4   8   9        5.37       -1.71      5.03 o 
   5   8   9       48.03       46.02      6.70 o 
   6   8   9       17.69        5.13     12.83 o 
   7   8   9       40.95       46.20     13.69 o 
   8   8   9      154.70      148.00     15.83 o 
 -10   9   9       11.89       -1.11      7.80 o 
  -9   9   9      168.59      144.71      8.41 o 
  -8   9   9      503.56      502.96     14.81 o 
  -7   9   9       65.42       67.36      6.99 o 
  -6   9   9      437.58      413.56      9.32 o 
  -5   9   9      544.86      532.67     10.96 o 
  -4   9   9      218.76      217.02      8.05 o 
  -3   9   9       73.03       56.80      6.28 o 
  -2   9   9       18.86       10.20      9.06 o 
  -1   9   9       27.19       30.54      6.80 o 
   0   9   9      691.14      681.27     14.29 o 
   1   9   9     1160.88     1155.44     14.01 o 
   2   9   9      237.64      201.94      6.35 o 
   3   9   9      936.41      925.38     12.52 o 
   4   9   9     1197.31     1168.63     14.53 o 
   5   9   9      510.86      481.20     10.24 o 
   6   9   9       63.72       79.13     14.54 o 
   7   9   9       45.82       28.23     14.12 o 
  -9  10   9       30.05       37.86     10.59 o 
  -8  10   9      475.97      478.87     14.81 o 
  -7  10   9     1401.28     1349.97     17.09 o 
  -6  10   9     1137.92     1226.39     14.03 o 
  -5  10   9       16.09       18.84      6.94 o 
  -4  10   9     1064.78     1036.13     22.92 o 
  -3  10   9      532.15      557.12     17.39 o 
  -2  10   9      291.73      321.94      9.93 o 
  -1  10   9      326.18      342.97     10.19 o 
   0  10   9      414.91      387.91      9.77 o 
   1  10   9      235.61      287.33      9.35 o 
   2  10   9     1384.44     1396.09     16.72 o 
   3  10   9     1435.76     1368.52     16.33 o 
   4  10   9      232.90      223.53      8.52 o 
   5  10   9      128.14      103.38     12.77 o 
   6  10   9      467.33      426.03     20.96 o 
  -7  11   9       55.47       58.17      8.40 o 
  -6  11   9      555.30      520.26     17.67 o 
  -5  11   9      274.38      251.79     11.78 o 
  -4  11   9       74.03       92.74      8.10 o 
  -3  11   9      111.42      125.35      8.08 o 
  -2  11   9      126.98      131.81      8.11 o 
  -1  11   9      188.68      215.02      9.65 o 
   0  11   9      101.15      101.89      7.54 o 
   1  11   9       24.62       21.28      9.55 o 
   2  11   9      496.63      470.83     11.24 o 
   3  11   9      102.79      109.59      7.72 o 
   4  11   9      489.91      494.38     11.83 o 
  -4  12   9      212.44      167.49     11.39 o 
  -3  12   9        2.62        1.80     13.05 o 
  -2  12   9      562.86      524.33     14.64 o 
  -1  12   9      130.64      150.89      9.03 o 
   0  12   9      284.16      267.92      9.95 o 
   1  12   9        3.86        6.96     11.82 o 
 -14   0  10        6.53        2.57     14.12 o 
 -13   0  10       10.53        7.27      8.77 o 
 -12   0  10       15.01        3.21     10.91 o 
 -11   0  10     2023.82     1937.82     25.25 o 
 -10   0  10      654.94      649.61     23.74 o 
  -9   0  10      806.26      772.47     25.24 o 
  -8   0  10      460.35      451.77     10.41 o 
  -7   0  10       27.03       36.15      5.42 o 
  -6   0  10      119.27       75.95      5.44 o 
  -5   0  10    12400.35    11868.45    117.96 o 
  -4   0  10      116.01      173.40      8.77 o 
  -3   0  10     8287.27     7756.59     81.34 o 
  -2   0  10     5896.35     5894.08     45.96 o 
  -1   0  10     6737.55     7371.97     48.53 o 
   0   0  10     2148.97     2221.77     19.72 o 
   1   0  10     2491.96     2803.63     24.23 o 
   2   0  10    16731.71    16975.01    137.76 o 
   3   0  10     4862.76     4902.74     40.87 o 
   4   0  10      197.96      230.43      5.52 o 
   5   0  10      224.97      284.75      6.58 o 
   6   0  10       62.07       64.14      5.30 o 
   7   0  10      592.42      631.78     14.97 o 
   8   0  10     1715.40     1735.78     29.09 o 
   9   0  10      166.74      146.29     10.69 o 
  10   0  10      172.91      193.34     11.98 o 
  11   0  10       43.59       30.80     11.55 o 
 -14   1  10       15.12       10.14      8.30 o 
 -13   1  10     1088.04     1024.87     13.09 o 
 -12   1  10      579.86      559.21      9.83 o 
 -11   1  10      137.42      152.64      6.59 o 
 -10   1  10       61.76       55.63      5.29 o 
  -9   1  10      651.53      655.11      8.86 o 
  -8   1  10     6519.55     6204.33     45.45 o 
  -7   1  10      924.52      828.76      9.07 o 
  -6   1  10     3154.28     3033.11     23.26 o 
  -5   1  10      502.28      384.49      7.70 o 
  -4   1  10       77.87       46.59      3.07 o 
  -3   1  10     2366.60     2383.23     15.07 o 
  -2   1  10     5117.74     5545.99     28.98 o 
  -1   1  10      726.62      650.13      4.71 o 
   0   1  10     7629.71     7830.09     39.10 o 
   1   1  10     1531.60     1660.66     10.74 o 
   2   1  10      584.68      625.53      5.12 o 
   3   1  10       20.97       56.11      2.33 o 
   4   1  10     1632.58     1662.06     10.89 o 
   5   1  10     1135.11     1132.16      8.19 o 
   6   1  10      115.29      101.29      3.96 o 
   7   1  10       46.96       67.29      4.74 o 
   8   1  10       38.55       31.75      5.54 o 
   9   1  10       73.86       73.48      6.94 o 
  10   1  10     1283.40     1331.19     18.42 o 
  11   1  10      445.38      413.92     23.53 o 
 -14   2  10       11.55       21.06      8.47 o 
 -13   2  10       25.27       11.26      7.65 o 
 -12   2  10        0.39        0.78      5.76 o 
 -11   2  10      278.36      270.13      8.14 o 
 -10   2  10      666.80      666.83      9.51 o 
  -9   2  10      382.09      346.55      7.59 o 
  -8   2  10     1622.66     1612.13     14.49 o 
  -7   2  10      922.17      913.45     10.04 o 
  -6   2  10      665.58      704.01      9.63 o 
  -5   2  10      131.43      104.92      3.42 o 
  -4   2  10      970.44     1152.20     12.08 o 
  -3   2  10      258.06      381.31      3.95 o 
  -2   2  10       18.61       10.53      1.59 o 
  -1   2  10      613.51      856.53      6.54 o 
   0   2  10     2137.49     2386.19     13.70 o 
   1   2  10      728.88      884.63      5.56 o 
   2   2  10      475.96      552.44      5.04 o 
   3   2  10      439.79      499.55      6.63 o 
   4   2  10     2420.40     2388.39     18.94 o 
   5   2  10       98.74       60.41      2.32 o 
   6   2  10        5.58        2.23      3.43 o 
   7   2  10       45.08       43.51      4.67 o 
   8   2  10      370.41      361.94     15.40 o 
   9   2  10        0.02        6.95      6.37 o 
  10   2  10      269.43      294.65     10.66 o 
  11   2  10        3.81        2.14      7.98 o 
 -14   3  10      128.27      141.74      9.38 o 
 -13   3  10      152.39      163.88      8.97 o 
 -12   3  10      136.86      148.20      6.87 o 
 -11   3  10      331.94      317.25      8.91 o 
 -10   3  10       85.85       87.07      5.54 o 
  -9   3  10      783.59      780.84     10.03 o 
  -8   3  10     1924.22     1956.18     16.83 o 
  -7   3  10      217.56      255.22      5.84 o 
  -6   3  10      566.04      519.77      6.44 o 
  -5   3  10     2689.23     2897.12     20.04 o 
  -4   3  10     3675.81     3580.16     23.90 o 
  -3   3  10      759.28      673.82      5.30 o 
  -2   3  10     1254.34     1507.87     11.26 o 
  -1   3  10       54.15       66.14      3.32 o 
   0   3  10      815.47      666.12      5.06 o 
   1   3  10       75.59       26.20      2.49 o 
   2   3  10     1626.27     1697.57     14.11 o 
   3   3  10      177.50      225.49      5.20 o 
   4   3  10      588.63      565.36      6.93 o 
   5   3  10     1369.26     1280.71     16.45 o 
   6   3  10     1867.81     1958.23     33.28 o 
   7   3  10        4.13       13.54      4.06 o 
   8   3  10      967.51      920.35     13.67 o 
   9   3  10      871.99      881.81     14.06 o 
  10   3  10       78.53       82.98     12.40 o 
 -13   4  10      147.69      147.10     12.31 o 
 -12   4  10       90.80      111.89      8.13 o 
 -11   4  10      817.41      846.71     11.43 o 
 -10   4  10     1567.52     1566.41     13.45 o 
  -9   4  10     1533.51     1464.08     12.64 o 
  -8   4  10        7.83        4.18      3.87 o 
  -7   4  10     2613.54     2512.39     18.17 o 
  -6   4  10     8209.29     8040.86     51.80 o 
  -5   4  10     1847.39     1912.35     14.18 o 
  -4   4  10        2.94        5.27      2.89 o 
  -3   4  10     4787.98     5124.59     28.00 o 
  -2   4  10     5023.35     4877.44     28.94 o 
  -1   4  10     3268.49     2873.93     19.44 o 
   0   4  10      260.50      321.56      4.46 o 
   1   4  10       11.55       10.01      2.04 o 
   2   4  10     1491.71     1278.61     11.67 o 
   3   4  10     2010.32     1861.87     16.36 o 
   4   4  10     2170.91     2221.09     15.95 o 
   5   4  10      242.88      273.25      6.80 o 
   6   4  10      922.33      849.31     45.55 o 
   7   4  10     2446.20     2552.22     23.11 o 
   8   4  10      893.28      843.51     20.96 o 
   9   4  10      135.75      164.25     13.26 o 
  10   4  10      307.17      324.66     18.39 o 
 -13   5  10      475.65      547.78     13.65 o 
 -12   5  10       41.63       28.41      7.80 o 
 -11   5  10      151.15      139.90      7.05 o 
 -10   5  10        1.71        7.99      5.50 o 
  -9   5  10      121.80      132.16      5.60 o 
  -8   5  10     1266.93     1293.15     13.55 o 
  -7   5  10     2626.73     2622.12     29.52 o 
  -6   5  10       24.72       40.64      3.71 o 
  -5   5  10     2123.05     2214.46     16.17 o 
  -4   5  10     3830.00     3761.10     25.27 o 
  -3   5  10     1957.29     1858.48     12.44 o 
  -2   5  10        1.73       -1.67      2.89 o 
  -1   5  10      710.59      697.99      6.88 o 
   0   5  10     1742.45     1614.61     11.94 o 
   1   5  10     2694.89     2556.03     16.11 o 
   2   5  10      479.20      510.91      5.87 o 
   3   5  10      222.54      201.05      9.01 o 
   4   5  10      638.40      583.19     13.35 o 
   5   5  10     1773.71     1834.90     15.54 o 
   6   5  10     1077.18     1037.22     21.39 o 
   7   5  10       41.91       51.76     11.55 o 
   8   5  10       54.79       23.95     11.55 o 
   9   5  10      279.04      299.42     18.39 o 
  10   5  10      249.30      320.38     19.68 o 
 -12   6  10      173.09      146.42      8.81 o 
 -11   6  10      105.42      122.50      7.95 o 
 -10   6  10       10.76       17.51      5.89 o 
  -9   6  10       30.56       22.54      5.43 o 
  -8   6  10       88.57       97.58      4.54 o 
  -7   6  10        7.60        2.63      4.36 o 
  -6   6  10       87.94       74.66      4.09 o 
  -5   6  10      325.27      359.89      6.05 o 
  -4   6  10      818.23      869.78      7.65 o 
  -3   6  10     1845.26     1924.40     14.19 o 
  -2   6  10        9.11       20.86      3.25 o 
  -1   6  10     1391.66     1486.13     14.53 o 
   0   6  10     1026.43     1033.66      8.97 o 
   1   6  10      369.06      397.17      5.75 o 
   2   6  10      418.25      463.41      5.26 o 
   3   6  10       29.68       25.58      5.87 o 
   4   6  10       23.09       22.81      3.41 o 
   5   6  10      258.34      258.65      6.89 o 
   6   6  10       74.72       46.62     11.55 o 
   7   6  10      310.54      307.12     15.83 o 
   8   6  10       23.64       35.50     12.83 o 
   9   6  10       74.32       48.76     13.69 o 
 -12   7  10      149.87      148.97      9.53 o 
 -11   7  10      213.69      233.23      9.37 o 
 -10   7  10      193.27      149.02     10.32 o 
  -9   7  10     1039.13     1065.18     12.64 o 
  -8   7  10       26.97       26.47      6.10 o 
  -7   7  10        5.25        6.40      4.32 o 
  -6   7  10      174.96      197.56      5.56 o 
  -5   7  10      207.99      200.33      5.18 o 
  -4   7  10     1225.49     1302.53     10.09 o 
  -3   7  10     2497.74     2549.39     20.89 o 
  -2   7  10       54.06       48.86      4.42 o 
  -1   7  10      371.36      376.39      6.86 o 
   0   7  10     1949.45     2012.90     17.16 o 
   1   7  10     2754.36     2826.91     26.81 o 
   2   7  10        5.86        4.86      4.18 o 
   3   7  10      672.79      668.83      8.12 o 
   4   7  10      445.17      477.82      8.15 o 
   5   7  10        8.48       15.62      4.68 o 
   6   7  10      177.52      173.24     13.26 o 
   7   7  10      378.72      367.43     18.82 o 
   8   7  10        1.62       -9.84     13.26 o 
 -11   8  10      692.24      668.82     13.73 o 
 -10   8  10      122.96      121.64      8.37 o 
  -9   8  10      838.51      937.71     32.84 o 
  -8   8  10      105.47       85.83      6.32 o 
  -7   8  10     2012.84     2060.81     25.31 o 
  -6   8  10      875.89      920.17      9.59 o 
  -5   8  10      132.53      140.46      5.03 o 
  -4   8  10        2.10        7.38      4.82 o 
  -3   8  10      218.44      236.18      6.90 o 
  -2   8  10     1867.59     1977.17     17.19 o 
  -1   8  10     4263.46     4362.27     38.32 o 
   0   8  10       32.67       22.54      5.24 o 
   1   8  10        5.14        2.06      5.01 o 
   2   8  10     1452.03     1456.09     13.73 o 
   3   8  10     1116.02     1166.16     11.78 o 
   4   8  10     1500.06     1547.54     16.59 o 
   5   8  10      123.25      111.33      8.71 o 
   6   8  10     1314.32     1469.72     30.80 o 
   7   8  10      134.97      145.43     14.54 o 
   8   8  10       25.17       24.38     14.54 o 
 -10   9  10      318.07      277.88     13.00 o 
  -9   9  10      749.07      735.75     48.33 o 
  -8   9  10       10.09       12.60      9.84 o 
  -7   9  10      103.43      131.31      7.55 o 
  -6   9  10      463.34      521.06      9.76 o 
  -5   9  10      227.00      218.91     18.21 o 
  -4   9  10     2079.75     2157.37     22.26 o 
  -3   9  10      942.88      972.84     13.66 o 
  -2   9  10      189.31      191.03      7.98 o 
  -1   9  10        9.62       10.83      5.96 o 
   0   9  10     1127.27     1101.23     14.15 o 
   1   9  10     1973.56     2003.71     20.31 o 
   2   9  10        7.04        6.20      4.93 o 
   3   9  10     1126.55     1124.47     13.85 o 
   4   9  10      552.61      583.36     16.92 o 
   5   9  10      168.52      136.45     14.12 o 
   6   9  10       35.08       24.81     13.69 o 
   7   9  10      341.03      375.56     22.24 o 
  -8  10  10       15.08       17.57     19.03 o 
  -7  10  10      347.46      375.37     22.03 o 
  -6  10  10       44.55       40.21      7.59 o 
  -5  10  10      323.96      334.91      9.03 o 
  -4  10  10      281.12      279.60     10.17 o 
  -3  10  10      337.94      346.62     10.12 o 
  -2  10  10      527.11      526.47     10.79 o 
  -1  10  10     1250.17     1236.73     15.72 o 
   0  10  10       26.56       32.81      8.34 o 
   1  10  10      422.40      412.79     14.71 o 
   2  10  10       34.46       28.64      6.69 o 
   3  10  10       25.87       20.51      6.38 o 
   4  10  10      145.26      163.92      7.79 o 
   5  10  10       55.67       55.61     15.40 o 
  -7  11  10      336.39      334.85     15.40 o 
  -6  11  10      104.50      101.88      8.55 o 
  -5  11  10       89.93       81.42      8.26 o 
  -4  11  10       18.46       22.98      7.75 o 
  -3  11  10      289.01      318.72     10.93 o 
  -2  11  10       29.82       46.77      7.53 o 
  -1  11  10      303.95      296.19     10.57 o 
   0  11  10      106.31      117.98      8.12 o 
   1  11  10       53.02       66.07      9.02 o 
   2  11  10        3.80        3.50      7.85 o 
   3  11  10      127.19      119.42      7.97 o 
  -3  12  10      699.80      717.51     15.97 o 
  -2  12  10      440.81      479.32     14.98 o 
  -1  12  10      300.97      346.95     11.45 o 
   0  12  10       77.59       92.61      8.49 o 
 -14   1  11       91.66       96.88      8.79 o 
 -13   1  11      254.20      294.50      9.38 o 
 -12   1  11      567.61      571.26     10.19 o 
 -11   1  11      747.34      751.02     10.57 o 
 -10   1  11       20.57       12.54      5.07 o 
  -9   1  11      316.74      321.25      7.69 o 
  -8   1  11      829.36      773.99      9.24 o 
  -7   1  11     2415.68     2290.50     18.82 o 
  -6   1  11     1621.99     1580.31     13.84 o 
  -5   1  11      267.33      282.33      5.55 o 
  -4   1  11     2671.90     2555.19     17.89 o 
  -3   1  11     5126.95     4876.30     29.00 o 
  -2   1  11     2559.63     2564.35     13.02 o 
  -1   1  11        1.73        1.76      1.76 o 
   0   1  11      217.39      222.40      3.33 o 
   1   1  11     1736.01     1688.26     11.08 o 
   2   1  11     2334.74     2241.71     14.09 o 
   3   1  11      129.48      148.31      4.05 o 
   4   1  11        3.71        1.35      2.21 o 
   5   1  11     1429.07     1465.39     12.82 o 
   6   1  11      217.13      232.72      6.17 o 
   7   1  11      636.35      650.00      9.53 o 
   8   1  11       20.01       27.12      5.96 o 
   9   1  11      569.26      622.60     12.53 o 
  10   1  11       64.37       52.86      7.67 o 
 -14   2  11      435.33      424.65     12.84 o 
 -13   2  11      397.72      418.05     10.24 o 
 -12   2  11       68.79       64.24      6.51 o 
 -11   2  11      476.00      526.74      9.54 o 
 -10   2  11      562.82      560.91      9.11 o 
  -9   2  11     1071.92     1054.15     11.76 o 
  -8   2  11       37.85       30.23      4.59 o 
  -7   2  11       74.52       60.56      4.43 o 
  -6   2  11     3908.55     4011.41     65.53 o 
  -5   2  11     2219.71     2112.65     15.48 o 
  -4   2  11      986.08     1009.81     10.60 o 
  -3   2  11      567.31      582.57      5.03 o 
  -2   2  11     5355.39     5607.31     37.78 o 
  -1   2  11     7116.68     6961.80     40.80 o 
   0   2  11     6252.98     6158.94     33.46 o 
   1   2  11      147.24      153.21      3.47 o 
   2   2  11     2371.64     2460.39     14.06 o 
   3   2  11     1037.77     1067.31      7.65 o 
   4   2  11     4145.04     4036.16     24.21 o 
   5   2  11     1132.64     1052.31     11.51 o 
   6   2  11       49.14       46.17      3.70 o 
   7   2  11     2204.49     2184.57     22.10 o 
   8   2  11      890.13      900.73     14.33 o 
   9   2  11      224.21      248.50     13.90 o 
  10   2  11      112.15       97.95     12.83 o 
 -13   3  11       66.59       76.05      8.30 o 
 -12   3  11       45.75       50.27      6.55 o 
 -11   3  11      386.37      381.59      9.02 o 
 -10   3  11      260.32      244.56      7.52 o 
  -9   3  11     1027.53     1017.69     11.53 o 
  -8   3  11      653.37      650.74      9.04 o 
  -7   3  11     1043.36      964.37      9.18 o 
  -6   3  11      380.04      395.88      5.95 o 
  -5   3  11       39.93       55.26      3.34 o 
  -4   3  11     4000.79     3996.71     26.69 o 
  -3   3  11     3854.50     3841.88     21.39 o 
  -2   3  11      386.67      374.57      5.30 o 
  -1   3  11       86.97       78.90      2.84 o 
   0   3  11      100.90      118.67      3.27 o 
   1   3  11     1228.39     1212.61      8.49 o 
   2   3  11     5257.51     5102.25     37.55 o 
   3   3  11     1069.62     1052.83      8.77 o 
   4   3  11     1988.20     1827.02     54.29 o 
   5   3  11      519.74      533.46      9.39 o 
   6   3  11      320.30      332.12     10.73 o 
   7   3  11      421.52      426.13      7.77 o 
   8   3  11      147.15      150.03      7.79 o 
   9   3  11      406.46      429.45     17.11 o 
  10   3  11      311.66      330.22     19.25 o 
 -13   4  11       29.69       21.73      8.47 o 
 -12   4  11      158.66      158.45      7.30 o 
 -11   4  11      448.66      475.82      9.77 o 
 -10   4  11      634.88      647.47      8.71 o 
  -9   4  11       48.80       47.09      5.19 o 
  -8   4  11      276.51      278.56      6.28 o 
  -7   4  11       92.74      101.24      4.18 o 
  -6   4  11      549.61      576.73      7.03 o 
  -5   4  11       87.88      101.67      3.84 o 
  -4   4  11        1.06        6.09      2.96 o 
  -3   4  11       38.17       24.67      2.08 o 
  -2   4  11       93.90       93.89      3.19 o 
  -1   4  11      695.05      670.90      6.31 o 
   0   4  11      577.53      522.58      5.36 o 
   1   4  11     3266.38     3208.59     19.72 o 
   2   4  11      936.58      921.54      9.72 o 
   3   4  11     1639.33     1636.78     14.41 o 
   4   4  11      199.12      209.87      5.36 o 
   5   4  11       20.18       19.10      5.52 o 
   6   4  11      127.05      112.56      8.13 o 
   7   4  11      519.28      504.06     11.94 o 
   8   4  11       47.61       46.20     11.55 o 
   9   4  11       14.26       21.81     12.40 o 
  10   4  11      171.28      191.20     15.40 o 
 -13   5  11      154.64      149.88      9.45 o 
 -12   5  11      451.37      457.76     11.63 o 
 -11   5  11       36.82       40.03      6.39 o 
 -10   5  11       59.77       52.40     10.74 o 
  -9   5  11      183.52      199.50      6.14 o 
  -8   5  11      704.31      699.50      8.41 o 
  -7   5  11     1982.37     2009.38     15.44 o 
  -6   5  11        3.20        6.42      3.69 o 
  -5   5  11      942.07      889.60      8.63 o 
  -4   5  11      535.32      531.31      6.84 o 
  -3   5  11       20.35       30.05      2.61 o 
  -2   5  11     1382.47     1378.93     11.19 o 
  -1   5  11     1297.39     1266.26     10.45 o 
   0   5  11     1701.86     1694.04     12.58 o 
   1   5  11     4522.05     4501.97     27.10 o 
   2   5  11      122.97      125.00      3.08 o 
   3   5  11       15.31       20.44      4.29 o 
   4   5  11       38.10       30.99      4.41 o 
   5   5  11      237.96      263.19      9.80 o 
   6   5  11     1650.48     1766.87     57.53 o 
   7   5  11       26.85       30.80     11.12 o 
   8   5  11      109.82      101.80     13.26 o 
   9   5  11       53.41       50.47     13.26 o 
 -12   6  11      105.75       86.97      8.64 o 
 -11   6  11       32.65       30.74      8.18 o 
 -10   6  11     2076.34     2088.08     19.08 o 
  -9   6  11     1628.18     1600.34     16.75 o 
  -8   6  11        2.74        3.72      4.39 o 
  -7   6  11      305.33      312.87      6.68 o 
  -6   6  11     1392.08     1345.74     11.67 o 
  -5   6  11     1553.57     1511.75     12.35 o 
  -4   6  11     2003.50     1885.18     14.33 o 
  -3   6  11      162.78      150.19      4.76 o 
  -2   6  11     1169.23     1055.44      9.55 o 
  -1   6  11      992.43      992.91     10.55 o 
   0   6  11     2052.25     2054.44     17.24 o 
   1   6  11      567.87      594.27      7.06 o 
   2   6  11       20.02       30.03      3.30 o 
   3   6  11     6160.16     6109.39     44.33 o 
   4   6  11     1578.12     1648.48     41.43 o 
   5   6  11       60.94       60.50      7.18 o 
   6   6  11      233.91      198.47     13.69 o 
   7   6  11       74.81       85.12     13.26 o 
   8   6  11     1313.24     1418.82     30.80 o 
   9   6  11       58.43       59.03     14.12 o 
 -11   7  11       79.62       85.46      8.46 o 
 -10   7  11        4.57       -0.15      7.43 o 
  -9   7  11       20.14       21.05      6.46 o 
  -8   7  11     1120.82     1160.13     15.72 o 
  -7   7  11      727.70      730.71      9.54 o 
  -6   7  11      206.33      206.03      6.06 o 
  -5   7  11       99.49      101.79      4.40 o 
  -4   7  11      929.90      892.66     10.82 o 
  -3   7  11      406.63      404.71      7.55 o 
  -2   7  11     2376.10     2392.37     19.96 o 
  -1   7  11       47.64       43.82      4.63 o 
   0   7  11      225.73      214.08      6.08 o 
   1   7  11     2117.28     2109.41     16.12 o 
   2   7  11     1486.38     1442.95     13.27 o 
   3   7  11      235.05      259.00      7.84 o 
   4   7  11       10.97       15.78      4.89 o 
   5   7  11     1511.18     1503.09     30.80 o 
   6   7  11     1493.17     1615.58     32.94 o 
   7   7  11       10.34        5.99     13.69 o 
   8   7  11       42.63       61.59     14.54 o 
 -11   8  11      117.69      120.99     11.32 o 
 -10   8  11      280.97      285.21     13.34 o 
  -9   8  11        1.50       -0.22      7.61 o 
  -8   8  11        8.32       15.03      8.15 o 
  -7   8  11      191.19      170.51      8.91 o 
  -6   8  11       77.16       77.44      6.05 o 
  -5   8  11        1.39        2.82      4.51 o 
  -4   8  11      336.61      329.71      6.97 o 
  -3   8  11       17.22       23.44      5.00 o 
  -2   8  11       46.08       54.26      5.17 o 
  -1   8  11       24.65       25.07      5.00 o 
   0   8  11      285.47      277.17      8.25 o 
   1   8  11      156.20      153.15      6.73 o 
   2   8  11       33.47       24.18      4.67 o 
   3   8  11      385.80      375.20      7.38 o 
   4   8  11      241.51      235.31      7.63 o 
   5   8  11       44.80        9.84     13.26 o 
   6   8  11        6.14       20.96     13.69 o 
   7   8  11        5.89       26.09     14.54 o 
  -9   9  11        8.54       16.11     11.76 o 
  -8   9  11      102.24      105.49      9.93 o 
  -7   9  11       39.72       41.95      7.32 o 
  -6   9  11      228.16      216.44     12.00 o 
  -5   9  11       30.16       25.57      5.66 o 
  -4   9  11      760.98      753.41     12.67 o 
  -3   9  11      255.06      262.40      9.44 o 
  -2   9  11     1554.58     1536.22     17.46 o 
  -1   9  11      377.44      338.25      9.68 o 
   0   9  11      423.37      407.00      9.55 o 
   1   9  11      375.74      393.29      9.55 o 
   2   9  11      102.29      125.60      5.99 o 
   3   9  11       87.05       89.08      9.81 o 
   4   9  11        0.36       -4.96      9.01 o 
   5   9  11       31.64       44.06     14.97 o 
   6   9  11      732.52      749.40     25.24 o 
  -8  10  11       60.28       76.91     18.82 o 
  -7  10  11       14.70       18.69      9.97 o 
  -6  10  11      507.50      565.22     10.66 o 
  -5  10  11     1260.48     1330.07     15.68 o 
  -4  10  11     2208.82     2184.16     23.10 o 
  -3  10  11      118.92      114.94      7.67 o 
  -2  10  11     1410.88     1416.96     17.28 o 
  -1  10  11     1561.03     1582.63     20.77 o 
   0  10  11      448.74      500.38     10.94 o 
   1  10  11       67.27       93.47      6.89 o 
   2  10  11      268.15      310.53     13.10 o 
   3  10  11      256.95      323.55     10.15 o 
   4  10  11      552.23      656.58     22.67 o 
  -6  11  11      286.48      281.20     10.36 o 
  -5  11  11       20.45       30.61      6.97 o 
  -4  11  11      210.06      208.46     12.54 o 
  -3  11  11      637.68      564.35     13.67 o 
  -2  11  11      610.75      619.79     18.45 o 
  -1  11  11        1.78        5.28      7.55 o 
   0  11  11     1078.05     1080.97     15.67 o 
   1  11  11      426.23      430.77     11.39 o 
   2  11  11        7.67        0.66      9.53 o 
 -14   0  12      915.66     1088.78     23.31 o 
 -13   0  12       61.54       80.94     14.54 o 
 -12   0  12        9.32       11.12      9.07 o 
 -11   0  12       18.43       30.41      7.86 o 
 -10   0  12      545.63      546.50     24.81 o 
  -9   0  12      831.57      813.13     18.39 o 
  -8   0  12     3872.78     3723.59     44.70 o 
  -7   0  12     7712.21     7535.93    154.63 o 
  -6   0  12       31.57       48.74      5.89 o 
  -5   0  12     1710.31     1901.47     22.38 o 
  -4   0  12      367.48      277.57     10.27 o 
  -3   0  12     1043.18      896.39     14.38 o 
  -2   0  12      143.24      131.99      5.05 o 
  -1   0  12     4294.78     4172.00     30.52 o 
   0   0  12     1439.92     1305.46     13.19 o 
   1   0  12     3113.43     3117.27     27.19 o 
   2   0  12     2825.48     2888.43     25.37 o 
   3   0  12     5012.59     4760.21     40.18 o 
   4   0  12     6317.85     6176.53     51.54 o 
   5   0  12     3013.72     3193.07     35.12 o 
   6   0  12       10.17        1.60      5.62 o 
   7   0  12      586.38      514.78     11.38 o 
   8   0  12      717.18      719.89     17.54 o 
   9   0  12     1421.32     1669.48     29.94 o 
  10   0  12       12.96       12.40     10.69 o 
 -14   1  12        3.14       -1.85      8.40 o 
 -13   1  12      141.39      106.80      8.09 o 
 -12   1  12      683.88      760.78     11.60 o 
 -11   1  12      827.81      838.86     14.89 o 
 -10   1  12      650.24      594.17      9.49 o 
  -9   1  12        0.25        3.97      4.86 o 
  -8   1  12      230.25      232.17      6.94 o 
  -7   1  12     2671.16     2659.64     21.39 o 
  -6   1  12     8767.36     8360.92     59.78 o 
  -5   1  12      177.95      210.03      5.77 o 
  -4   1  12     4621.12     4654.36     30.74 o 
  -3   1  12     2290.71     2186.81     18.78 o 
  -2   1  12       49.16       76.82      2.38 o 
  -1   1  12     1245.62     1091.15      7.54 o 
   0   1  12        1.49        1.50      1.06 o 
   1   1  12      180.28      108.99      3.21 o 
   2   1  12     1194.73     1123.41      8.25 o 
   3   1  12      384.95      424.76      5.04 o 
   4   1  12     2738.26     2760.44     19.26 o 
   5   1  12       59.53       49.21      3.93 o 
   6   1  12     2531.78     2472.53     25.62 o 
   7   1  12     1760.40     1906.64     18.65 o 
   8   1  12       19.15       -0.33      6.15 o 
   9   1  12      230.70      209.94      9.19 o 
  10   1  12       16.05       33.44      7.85 o 
 -14   2  12       32.46       46.19      8.81 o 
 -13   2  12        6.07       -2.53      6.83 o 
 -12   2  12      214.15      233.04      7.75 o 
 -11   2  12      242.77      206.20      7.09 o 
 -10   2  12       90.64       88.08      8.09 o 
  -9   2  12      144.12      122.60      5.61 o 
  -8   2  12      288.80      290.09      7.00 o 
  -7   2  12       17.58       14.13      4.12 o 
  -6   2  12       63.79       83.82      4.15 o 
  -5   2  12        7.78        6.40      3.27 o 
  -4   2  12       97.15       80.95      3.36 o 
  -3   2  12      143.32       96.83      2.90 o 
  -2   2  12     1386.91     1400.97     11.84 o 
  -1   2  12      445.39      567.56      5.67 o 
   0   2  12     2297.69     2410.36     15.27 o 
   1   2  12      312.59      306.30      3.63 o 
   2   2  12     1434.77     1508.81     10.30 o 
   3   2  12       13.82       28.39      2.18 o 
   4   2  12      810.38      757.02      7.02 o 
   5   2  12        0.88        4.76      3.50 o 
   6   2  12      274.45      248.11      6.04 o 
   7   2  12       20.75       27.95      5.11 o 
   8   2  12        6.85        1.71      5.85 o 
   9   2  12       47.28       72.29     11.55 o 
  10   2  12       25.78       20.53     11.55 o 
 -13   3  12       58.04       45.97      7.98 o 
 -12   3  12      531.39      496.78     11.90 o 
 -11   3  12      159.13      152.10      6.78 o 
 -10   3  12      409.69      441.10      8.81 o 
  -9   3  12      267.49      253.74      6.68 o 
  -8   3  12      445.36      434.60      6.95 o 
  -7   3  12      308.38      294.03      7.12 o 
  -6   3  12      192.47      210.52      5.48 o 
  -5   3  12     1191.99     1196.15     10.28 o 
  -4   3  12      422.81      437.76      6.00 o 
  -3   3  12     2780.10     2728.92     15.68 o 
  -2   3  12     5992.32     6094.68     51.69 o 
  -1   3  12      136.29      159.81      4.65 o 
   0   3  12      275.57      270.64      6.41 o 
   1   3  12      732.88      819.95      6.66 o 
   2   3  12     2196.12     2250.64     14.19 o 
   3   3  12      141.46      127.12      5.86 o 
   4   3  12      108.00      130.99      6.23 o 
   5   3  12      296.33      327.16      8.62 o 
   6   3  12       16.62       15.59      5.09 o 
   7   3  12      369.41      339.34     15.61 o 
   8   3  12      556.51      503.88     17.11 o 
   9   3  12       40.24       34.65     11.55 o 
 -13   4  12      617.60      583.91     17.86 o 
 -12   4  12      135.75      155.33      7.32 o 
 -11   4  12      129.63      119.98      6.82 o 
 -10   4  12      893.49      905.03     10.42 o 
  -9   4  12      959.81      974.84     10.11 o 
  -8   4  12      864.63      834.97      9.01 o 
  -7   4  12      200.16      183.54      8.42 o 
  -6   4  12      424.29      381.04      6.29 o 
  -5   4  12     2483.03     2180.15     16.01 o 
  -4   4  12     2661.96     2815.89     19.64 o 
  -3   4  12      980.89     1082.69      8.12 o 
  -2   4  12        5.08        3.50      3.06 o 
  -1   4  12     2391.34     2582.29     17.97 o 
   0   4  12     6335.13     6417.35     34.95 o 
   1   4  12     1030.29      978.05      8.42 o 
   2   4  12      104.13      117.86      3.40 o 
   3   4  12     1200.49     1230.96     11.92 o 
   4   4  12     1056.15     1019.97     14.16 o 
   5   4  12      790.67      803.58     22.35 o 
   6   4  12      247.49      230.29     10.13 o 
   7   4  12       56.04       61.29      8.01 o 
   8   4  12      242.61      256.22     16.25 o 
   9   4  12     1036.82     1030.86     26.09 o 
 -12   5  12     1029.42      984.74     17.63 o 
 -11   5  12      610.34      639.33     10.80 o 
 -10   5  12       12.67        1.11      5.67 o 
  -9   5  12      438.70      391.33      7.63 o 
  -8   5  12      305.32      307.74      6.81 o 
  -7   5  12       98.46      110.42      4.68 o 
  -6   5  12      225.32      267.09      7.85 o 
  -5   5  12      261.42      277.83      5.70 o 
  -4   5  12      212.72      176.03      5.32 o 
  -3   5  12      998.17     1021.10     10.59 o 
  -2   5  12     4067.39     4117.01     27.59 o 
  -1   5  12     2541.94     2581.69     16.48 o 
   0   5  12       52.67       50.22      2.94 o 
   1   5  12     3220.75     3296.56     33.98 o 
   2   5  12     2067.93     2074.09     15.31 o 
   3   5  12     1337.34     1356.11     13.40 o 
   4   5  12       32.40       20.20      6.13 o 
   5   5  12       79.56       91.55      7.54 o 
   6   5  12      818.33      888.31     15.42 o 
   7   5  12      590.81      577.45     19.68 o 
   8   5  12      130.02       96.24     13.69 o 
   9   5  12       44.03       65.87     13.69 o 
 -12   6  12        0.11       -8.14      8.14 o 
 -11   6  12       12.50       17.78      6.62 o 
 -10   6  12        0.27       10.57      6.17 o 
  -9   6  12       55.70       79.65     11.42 o 
  -8   6  12       22.53       14.63      4.71 o 
  -7   6  12      342.70      324.84      6.88 o 
  -6   6  12       69.43       65.65      4.34 o 
  -5   6  12       30.20       30.03      4.63 o 
  -4   6  12      172.06      201.54      6.34 o 
  -3   6  12       70.48       80.85      4.17 o 
  -2   6  12       81.91       87.89      3.92 o 
  -1   6  12     1948.63     2030.18     17.20 o 
   0   6  12      147.86      151.21      5.17 o 
   1   6  12        0.09       -3.64      3.64 o 
   2   6  12      840.07      859.07      8.65 o 
   3   6  12      267.72      268.56      5.24 o 
   4   6  12      106.37       88.99      7.67 o 
   5   6  12      307.31      284.92     12.19 o 
   6   6  12      149.69      149.28     13.69 o 
   7   6  12      597.73      536.39     20.53 o 
   8   6  12       44.49       52.18     13.69 o 
 -11   7  12       31.54       54.56     11.35 o 
 -10   7  12      548.56      536.00     10.29 o 
  -9   7  12        1.74        0.96      7.59 o 
  -8   7  12      521.04      514.54     11.84 o 
  -7   7  12      732.38      717.46     11.92 o 
  -6   7  12       55.77       54.38      5.22 o 
  -5   7  12       12.60        8.97      5.01 o 
  -4   7  12       63.84       51.03      4.32 o 
  -3   7  12     1544.84     1552.40     12.97 o 
  -2   7  12      340.01      352.47      8.83 o 
  -1   7  12      123.65      124.81      5.80 o 
   0   7  12      120.77      126.29      5.11 o 
   1   7  12       10.22        5.46      3.97 o 
   2   7  12      602.12      615.52      8.40 o 
   3   7  12     2364.78     2353.04     19.26 o 
   4   7  12       55.83       61.64     11.55 o 
   5   7  12     1032.99     1042.84     26.09 o 
   6   7  12       23.04       -1.28     13.26 o 
   7   7  12      257.40      257.07     16.68 o 
 -10   8  12      511.31      512.86     14.81 o 
  -9   8  12      384.50      378.23     11.19 o 
  -8   8  12      799.95      762.09     13.17 o 
  -7   8  12      383.06      384.55     10.22 o 
  -6   8  12     1162.59     1128.54     12.68 o 
  -5   8  12     3321.18     3264.41     33.65 o 
  -4   8  12      545.92      547.31      8.00 o 
  -3   8  12      127.76      118.26      5.77 o 
  -2   8  12        6.74       11.03      5.03 o 
  -1   8  12      272.85      261.76      9.94 o 
   0   8  12     1487.04     1555.09     14.82 o 
   1   8  12      786.95      814.89     13.01 o 
   2   8  12        0.07        1.52      4.70 o 
   3   8  12      128.59      141.38      5.31 o 
   4   8  12      181.60      149.71     14.97 o 
   5   8  12     2331.89     2351.30     43.20 o 
   6   8  12      365.33      378.55     21.39 o 
  -9   9  12        9.36        2.67     10.13 o 
  -8   9  12     1108.59     1128.72     26.24 o 
  -7   9  12      815.56      776.13     13.42 o 
  -6   9  12       16.32       23.70      7.45 o 
  -5   9  12       31.27       27.92      5.19 o 
  -4   9  12        5.43        2.26      5.01 o 
  -3   9  12      680.34      669.21     11.80 o 
  -2   9  12      935.95      947.65     13.33 o 
  -1   9  12       31.79       31.33      6.47 o 
   0   9  12       28.79       41.20      6.16 o 
   1   9  12       16.83       21.00      5.52 o 
   2   9  12      483.42      459.04      9.90 o 
   3   9  12     1127.68     1085.43     15.99 o 
   4   9  12        7.61      -11.98     13.26 o 
   5   9  12      590.28      602.69     23.95 o 
  -8  10  12        3.96       17.11     17.97 o 
  -7  10  12      127.05      124.30     10.35 o 
  -6  10  12      121.24      106.39      8.46 o 
  -5  10  12      447.00      421.35      9.44 o 
  -4  10  12      104.13      117.52      6.79 o 
  -3  10  12      623.03      607.19     13.26 o 
  -2  10  12      166.74      189.20      8.30 o 
  -1  10  12      354.62      379.47     17.05 o 
   0  10  12      310.91      339.14     10.48 o 
   1  10  12      184.78      180.60      7.99 o 
   2  10  12       87.95       87.41      8.81 o 
   3  10  12       18.32        6.84     15.40 o 
   4  10  12      173.85      152.70     17.11 o 
  -5  11  12        0.87       -6.67      6.67 o 
  -4  11  12       39.76       55.84      7.01 o 
  -3  11  12       11.83       10.73      7.72 o 
  -2  11  12       19.09       23.44      7.80 o 
  -1  11  12      880.24      915.39     14.69 o 
   0  11  12        0.45       -1.34      7.52 o 
   1  11  12      562.95      559.61     12.14 o 
 -13   1  13       63.50       60.59      7.27 o 
 -12   1  13        5.99        0.12      6.25 o 
 -11   1  13      423.26      420.84     10.06 o 
 -10   1  13     1169.86     1103.33     12.40 o 
  -9   1  13     1392.32     1344.79     13.68 o 
  -8   1  13        8.75        8.59      4.73 o 
  -7   1  13     3561.99     3508.23     28.61 o 
  -6   1  13      895.93      839.23      9.62 o 
  -5   1  13      753.89      739.35      7.93 o 
  -4   1  13      181.71      189.25      4.94 o 
  -3   1  13      159.98      160.11      4.07 o 
  -2   1  13      968.62      896.91      8.75 o 
  -1   1  13     3320.38     3256.05     20.12 o 
   0   1  13       54.66       56.52      3.36 o 
   1   1  13        7.42       10.48      2.71 o 
   2   1  13      258.91      255.74      4.44 o 
   3   1  13     1275.26     1285.58      9.37 o 
   4   1  13      611.62      601.16      9.13 o 
   5   1  13        0.16       -2.20      6.54 o 
   6   1  13      292.68      274.26      6.70 o 
   7   1  13      246.27      264.49      7.19 o 
   8   1  13      192.79      214.88     11.98 o 
   9   1  13      184.75      199.74      8.45 o 
 -13   2  13      500.92      530.34     11.27 o 
 -12   2  13      892.33      899.28     12.49 o 
 -11   2  13      222.06      225.15      8.83 o 
 -10   2  13     1220.33     1194.07     15.57 o 
  -9   2  13     1005.59      999.24     11.53 o 
  -8   2  13      204.29      181.05      7.50 o 
  -7   2  13     1667.71     1600.92     13.19 o 
  -6   2  13       36.49       42.42      4.48 o 
  -5   2  13     2349.01     2323.71     17.08 o 
  -4   2  13     4341.22     4157.30     27.83 o 
  -3   2  13      703.31      663.36      8.34 o 
  -2   2  13       68.83       63.30      3.13 o 
  -1   2  13       45.67       30.61      3.10 o 
   0   2  13     2186.85     2212.05     16.96 o 
   1   2  13     6490.39     6344.45     37.31 o 
   2   2  13      357.71      364.75      5.18 o 
   3   2  13      326.79      317.75      6.87 o 
   4   2  13     1596.43     1589.29     14.00 o 
   5   2  13      716.96      701.36      8.40 o 
   6   2  13      767.12      805.21     10.32 o 
   7   2  13      468.19      459.16      9.53 o 
   8   2  13      569.79      554.78     17.11 o 
   9   2  13      392.34      419.19     17.97 o 
 -13   3  13       84.30       99.86      8.76 o 
 -12   3  13      156.23      161.51     14.45 o 
 -11   3  13      186.42      179.97      6.41 o 
 -10   3  13      459.13      457.38      8.18 o 
  -9   3  13     1113.81     1091.53     11.11 o 
  -8   3  13      849.22      840.34      9.21 o 
  -7   3  13     2585.63     2563.45     18.89 o 
  -6   3  13      893.69      819.21      8.66 o 
  -5   3  13       29.07       26.61      3.57 o 
  -4   3  13      359.29      387.28      5.72 o 
  -3   3  13      721.09      693.02      6.70 o 
  -2   3  13     4259.59     4186.82     27.94 o 
  -1   3  13     1939.64     1904.51     13.00 o 
   0   3  13       16.75       23.49      4.08 o 
   1   3  13      950.88      933.64      7.47 o 
   2   3  13       18.62       23.78      2.29 o 
   3   3  13     3035.19     2971.77     23.21 o 
   4   3  13      853.46      897.25     13.57 o 
   5   3  13       94.69       74.12      3.75 o 
   6   3  13     1043.23     1042.35     16.32 o 
   7   3  13      272.31      310.46     21.39 o 
   8   3  13       86.32       87.69     11.98 o 
   9   3  13      583.49      598.41     19.68 o 
 -13   4  13       11.68        7.41      8.53 o 
 -12   4  13      321.69      317.45      9.98 o 
 -11   4  13       12.91       12.39      5.63 o 
 -10   4  13      409.63      423.36      8.03 o 
  -9   4  13      135.50      130.54      5.35 o 
  -8   4  13      419.34      427.04      7.33 o 
  -7   4  13       14.08       14.55      4.12 o 
  -6   4  13       24.35       31.15      3.97 o 
  -5   4  13       23.69       25.36      4.44 o 
  -4   4  13      188.65      189.51      7.96 o 
  -3   4  13     1068.83     1064.89     13.89 o 
  -2   4  13      112.06      121.55      3.79 o 
  -1   4  13       81.37       68.07      3.30 o 
   0   4  13       33.68       24.52      2.86 o 
   1   4  13      240.29      209.06      7.03 o 
   2   4  13       19.64       24.24      4.26 o 
   3   4  13      918.55      917.67     12.42 o 
   4   4  13       24.73       18.40      5.86 o 
   5   4  13      231.47      231.06      8.69 o 
   6   4  13       15.70       30.45      7.41 o 
   7   4  13       15.02        7.48      7.85 o 
   8   4  13      259.89      272.04     17.11 o 
 -12   5  13        4.89       -0.19      8.13 o 
 -11   5  13     1223.10     1258.01     14.59 o 
 -10   5  13      111.66      128.80      7.73 o 
  -9   5  13      131.74      130.03      5.58 o 
  -8   5  13       99.33       87.50      5.02 o 
  -7   5  13       42.15       40.70      4.42 o 
  -6   5  13     1344.24     1427.89     12.17 o 
  -5   5  13     1145.97     1166.52     10.52 o 
  -4   5  13       71.83       86.70      4.95 o 
  -3   5  13     1633.70     1651.33     14.83 o 
  -2   5  13      606.54      602.33      8.80 o 
  -1   5  13      806.55      814.85      9.30 o 
   0   5  13       13.12       19.43      3.01 o 
   1   5  13       91.74       93.97      3.89 o 
   2   5  13     1442.58     1424.23     14.44 o 
   3   5  13      157.43      161.68      8.77 o 
   4   5  13       17.67       18.03     10.07 o 
   5   5  13      140.93      138.44      8.62 o 
   6   5  13       13.54        5.39      7.71 o 
   7   5  13     1121.67     1170.30     26.52 o 
   8   5  13      240.62      231.84     15.40 o 
 -12   6  13       67.63       57.42      8.71 o 
 -11   6  13       10.41        6.79      6.76 o 
 -10   6  13      180.43      164.68      7.13 o 
  -9   6  13     1396.07     1413.03     14.69 o 
  -8   6  13     2615.53     2621.50     19.76 o 
  -7   6  13      466.11      462.33      7.59 o 
  -6   6  13       16.17       18.91      4.99 o 
  -5   6  13     1159.30     1151.41     16.42 o 
  -4   6  13     2237.27     2201.83     18.80 o 
  -3   6  13     2265.42     2279.15     19.22 o 
  -2   6  13       15.00        8.95      3.76 o 
  -1   6  13     2516.39     2531.49     27.13 o 
   0   6  13      514.25      514.93      7.38 o 
   1   6  13      311.48      305.91      6.08 o 
   2   6  13      123.18      128.02      5.43 o 
   3   6  13      533.69      512.30      7.50 o 
   4   6  13      755.26      786.85     35.93 o 
   5   6  13     1821.87     1864.55     24.49 o 
   6   6  13      492.14      455.55     19.68 o 
   7   6  13       49.18       47.91     13.69 o 
 -11   7  13     1047.91     1118.23     20.56 o 
 -10   7  13      239.94      286.16     10.99 o 
  -9   7  13        4.81        9.63      8.62 o 
  -8   7  13       49.64       58.16      7.40 o 
  -7   7  13      216.28      228.94      7.62 o 
  -6   7  13     1754.86     1780.73     16.45 o 
  -5   7  13      803.60      837.42     10.90 o 
  -4   7  13        9.02       13.80      5.01 o 
  -3   7  13      998.73     1022.70     10.38 o 
  -2   7  13      315.90      303.50      6.68 o 
  -1   7  13     1340.52     1323.00     13.40 o 
   0   7  13      165.28      162.06      5.94 o 
   1   7  13       25.92       33.20      4.35 o 
   2   7  13     1385.45     1480.05     12.70 o 
   3   7  13      250.88      264.79     11.39 o 
   4   7  13       27.33      -11.55     11.98 o 
   5   7  13      196.50      185.21     14.97 o 
   6   7  13       43.49       26.95     13.69 o 
   7   7  13      570.75      569.33     22.67 o 
 -10   8  13       42.50       64.10     11.34 o 
  -9   8  13       50.52       66.74      8.47 o 
  -8   8  13       55.93       62.32      7.70 o 
  -7   8  13        0.08        3.66      6.92 o 
  -6   8  13        0.72        3.94      5.67 o 
  -5   8  13        4.44        3.57      6.28 o 
  -4   8  13      197.36      164.66      5.50 o 
  -3   8  13      148.70      139.91      5.31 o 
  -2   8  13      374.21      347.26      8.46 o 
  -1   8  13      184.38      147.40      5.94 o 
   0   8  13       49.36       51.48      5.45 o 
   1   8  13      238.74      207.04      6.64 o 
   2   8  13        0.44        1.54      4.99 o 
   3   8  13      265.97      193.34     14.54 o 
   4   8  13        3.24       -9.41     13.69 o 
   5   8  13      184.02      183.07     16.25 o 
   6   8  13       57.50       52.61     14.97 o 
  -9   9  13      109.90      123.41     11.04 o 
  -8   9  13       29.62       24.72     10.20 o 
  -7   9  13      277.26      299.58     18.61 o 
  -6   9  13       58.12       76.02      7.87 o 
  -5   9  13       53.22       57.58      6.43 o 
  -4   9  13       17.51       15.91      5.39 o 
  -3   9  13       18.22       18.34      5.94 o 
  -2   9  13       71.45       89.89      7.05 o 
  -1   9  13      274.67      280.58      8.99 o 
   0   9  13      373.17      339.58      9.85 o 
   1   9  13        7.08       10.65      5.55 o 
   2   9  13      624.96      594.61     11.14 o 
   3   9  13      506.53      491.90     22.67 o 
   4   9  13       13.21        2.14     14.97 o 
  -7  10  13      105.51      149.42      9.13 o 
  -6  10  13      215.54      217.81     14.84 o 
  -5  10  13      353.59      373.09      9.64 o 
  -4  10  13      160.73      213.43      7.95 o 
  -3  10  13      643.85      697.15     13.38 o 
  -2  10  13      523.70      503.22     11.90 o 
  -1  10  13      212.29      261.21      9.55 o 
   0  10  13      637.00      661.65     12.49 o 
   1  10  13     1097.34     1087.96     15.16 o 
   2  10  13      291.37      283.53     11.29 o 
   3  10  13        6.68        0.00     15.83 o 
  -4  11  13       65.00       53.14      7.25 o 
  -3  11  13       97.90      108.50     12.06 o 
  -2  11  13       15.44       17.58      9.06 o 
  -1  11  13      232.18      212.20     11.08 o 
 -13   0  14      511.38      500.99     16.03 o 
 -12   0  14      965.08     1024.45     18.75 o 
 -11   0  14       11.53       18.34      8.31 o 
 -10   0  14       15.50       25.54      8.31 o 
  -9   0  14      750.17      752.11     14.97 o 
  -8   0  14      756.50      763.77     17.54 o 
  -7   0  14     1329.13     1363.81     18.90 o 
  -6   0  14       37.15       49.25      6.05 o 
  -5   0  14      650.12      570.08      9.27 o 
  -4   0  14     1039.79     1056.11     14.01 o 
  -3   0  14     3393.38     3493.89     30.88 o 
  -2   0  14     5383.00     5320.53     44.94 o 
  -1   0  14      335.03      381.44      7.66 o 
   0   0  14     9183.72     9109.84    162.27 o 
   1   0  14     1110.51     1134.83     12.51 o 
   2   0  14     1120.94     1138.15     15.95 o 
   3   0  14       97.00       81.25     11.76 o 
   4   0  14       86.49       58.56      6.41 o 
   5   0  14     3460.43     3455.68     38.11 o 
   6   0  14     1855.72     1877.70     23.50 o 
   7   0  14        9.34       11.64     11.34 o 
   8   0  14      161.98      166.39     11.12 o 
   9   0  14      201.77      217.72     12.83 o 
 -13   1  14       24.42       16.00      7.05 o 
 -12   1  14        1.42       -3.06      6.23 o 
 -11   1  14      318.70      307.02      8.89 o 
 -10   1  14      662.27      705.80     10.68 o 
  -9   1  14      529.56      539.66      9.32 o 
  -8   1  14       16.49       19.02      4.96 o 
  -7   1  14       90.74       93.40      5.08 o 
  -6   1  14      453.97      456.72      6.86 o 
  -5   1  14     6475.01     6281.78     41.22 o 
  -4   1  14     2746.25     2709.11     19.17 o 
  -3   1  14      251.13      220.14      6.06 o 
  -2   1  14     5182.28     5252.67     31.68 o 
  -1   1  14     1003.40     1046.37      8.28 o 
   0   1  14     1261.38     1223.46     14.53 o 
   1   1  14      306.04      265.97      6.38 o 
   2   1  14     3316.11     3360.22     26.13 o 
   3   1  14      574.97      571.15      9.26 o 
   4   1  14       20.10       16.43      4.31 o 
   5   1  14       39.92       48.50      4.66 o 
   6   1  14      928.94      816.79      9.95 o 
   7   1  14       24.87       28.49      5.09 o 
   8   1  14     1109.95     1088.22     20.32 o 
   9   1  14      276.54      251.51     15.83 o 
 -13   2  14      118.99       96.40      7.69 o 
 -12   2  14       56.65       72.61      8.67 o 
 -11   2  14      133.55      109.77      6.94 o 
 -10   2  14       59.91       52.60      5.98 o 
  -9   2  14       36.63       35.29      5.50 o 
  -8   2  14      241.97      234.55      6.51 o 
  -7   2  14        1.48        3.81      4.12 o 
  -6   2  14       23.46       16.80      4.02 o 
  -5   2  14      493.84      501.48      6.71 o 
  -4   2  14     1521.03     1388.35     11.33 o 
  -3   2  14       56.84       84.74      5.49 o 
  -2   2  14     2460.67     2365.29     15.72 o 
  -1   2  14      166.66      145.65      3.87 o 
   0   2  14     1828.27     1845.62     12.48 o 
   1   2  14      246.50      261.92      9.25 o 
   2   2  14     2463.92     2406.94     20.81 o 
   3   2  14       19.75       17.10      3.97 o 
   4   2  14        0.22        0.90      4.06 o 
   5   2  14       50.76       37.28      4.29 o 
   6   2  14       35.85       36.78      4.62 o 
   7   2  14       37.39       52.17      8.02 o 
   8   2  14        1.27        8.13     10.69 o 
 -13   3  14      112.08       94.28      8.09 o 
 -12   3  14      228.90      268.42      8.07 o 
 -11   3  14       58.11       75.87      5.79 o 
 -10   3  14      367.94      354.35      7.98 o 
  -9   3  14      279.08      263.31      7.05 o 
  -8   3  14      698.44      673.07      8.82 o 
  -7   3  14      539.98      514.55      8.64 o 
  -6   3  14     1349.82     1309.75     11.55 o 
  -5   3  14     1009.06     1040.62      9.67 o 
  -4   3  14       43.95       48.66      4.05 o 
  -3   3  14      545.97      528.97      7.69 o 
  -2   3  14      101.15       91.28      3.57 o 
  -1   3  14     1279.68     1198.13      9.43 o 
   0   3  14     2940.13     2900.23     18.44 o 
   1   3  14       16.08       21.28      3.04 o 
   2   3  14      137.47      126.89     10.37 o 
   3   3  14     1309.05     1241.15     11.86 o 
   4   3  14     1618.70     1604.08     14.37 o 
   5   3  14       54.29       61.90      9.71 o 
   6   3  14     1017.06      925.87     13.26 o 
   7   3  14      273.54      257.18     13.26 o 
   8   3  14       19.93       27.38     11.98 o 
 -12   4  14      525.56      572.45     11.48 o 
 -11   4  14     1042.68     1040.48     11.64 o 
 -10   4  14      357.50      318.99      7.70 o 
  -9   4  14      442.50      461.63      8.08 o 
  -8   4  14     2287.05     2236.14     17.44 o 
  -7   4  14     2202.64     2144.56     16.67 o 
  -6   4  14      158.59      130.17      4.61 o 
  -5   4  14      153.53      185.67      5.34 o 
  -4   4  14     1784.80     1662.95     15.12 o 
  -3   4  14     2967.71     2661.07     28.69 o 
  -2   4  14      252.67      236.82      6.73 o 
  -1   4  14       24.43       32.93      3.76 o 
   0   4  14      450.44      406.87      6.26 o 
   1   4  14     1245.17     1234.63     10.59 o 
   2   4  14     1870.92     1825.74     16.83 o 
   3   4  14      337.08      321.98      8.27 o 
   4   4  14      277.79      247.72      9.07 o 
   5   4  14      850.36      815.61     12.91 o 
   6   4  14      867.12      913.56     42.56 o 
   7   4  14      280.77      374.27     17.54 o 
   8   4  14      172.08      160.40     14.12 o 
 -12   5  14       19.05        1.50     10.19 o 
 -11   5  14       29.60       40.11      8.33 o 
 -10   5  14      707.45      703.61      9.82 o 
  -9   5  14     1214.78     1172.31     11.92 o 
  -8   5  14        1.05        1.11      4.58 o 
  -7   5  14      380.09      353.82      6.98 o 
  -6   5  14     1995.40     1841.67     16.68 o 
  -5   5  14     1243.47     1169.21     18.65 o 
  -4   5  14       88.48       70.55      5.02 o 
  -3   5  14       67.38       57.57      4.82 o 
  -2   5  14      630.06      587.47     11.97 o 
  -1   5  14       87.69       85.12      5.86 o 
   0   5  14     1481.87     1482.49     12.38 o 
   1   5  14     1121.32     1125.46     10.25 o 
   2   5  14       17.40       12.91      3.04 o 
   3   5  14     1599.80     1601.22     18.09 o 
   4   5  14     2227.20     2165.06     22.76 o 
   5   5  14      297.89      333.00     18.82 o 
   6   5  14       63.45       45.77     12.40 o 
   7   5  14      150.57      137.31     14.12 o 
 -11   6  14       28.42       50.51     11.49 o 
 -10   6  14        3.63       13.79      7.40 o 
  -9   6  14       66.41       83.20      7.62 o 
  -8   6  14       44.56       30.16      5.65 o 
  -7   6  14      293.76      267.17      8.10 o 
  -6   6  14      169.81      158.78      6.88 o 
  -5   6  14      295.58      265.51      7.49 o 
  -4   6  14       18.12       18.46      5.04 o 
  -3   6  14       83.22       95.41      5.37 o 
  -2   6  14        0.15       -2.71      4.61 o 
  -1   6  14        0.09        0.08      4.40 o 
   0   6  14      121.54      116.21      4.07 o 
   1   6  14       16.14       17.20      3.95 o 
   2   6  14        0.69       11.38      4.28 o 
   3   6  14        0.27       -1.97      6.41 o 
   4   6  14        7.43       12.78     10.27 o 
   5   6  14      441.22      384.11     18.82 o 
   6   6  14        9.50       10.69     12.83 o 
   7   6  14      296.93      228.84     16.25 o 
 -10   7  14       13.29       23.21      9.25 o 
  -9   7  14      123.03      153.62      8.80 o 
  -8   7  14      163.77      193.70      8.48 o 
  -7   7  14       32.34       35.89      5.72 o 
  -6   7  14      645.73      656.50     10.33 o 
  -5   7  14       69.97       88.83      5.89 o 
  -4   7  14      246.49      277.91      7.99 o 
  -3   7  14      102.26      108.51      5.82 o 
  -2   7  14      626.49      653.02      8.93 o 
  -1   7  14     2464.71     2540.32     23.02 o 
   0   7  14      352.30      358.35      9.66 o 
   1   7  14      947.07      932.06      9.87 o 
   2   7  14       56.09       75.07      6.30 o 
   3   7  14       23.29       31.62     14.97 o 
   4   7  14      100.32      111.21     14.54 o 
   5   7  14      311.53      283.59     19.25 o 
   6   7  14        4.16        7.27     14.12 o 
  -9   8  14       78.66       96.60      8.64 o 
  -8   8  14      110.57      141.68      8.54 o 
  -7   8  14      411.58      458.07     11.48 o 
  -6   8  14      731.28      789.58     11.54 o 
  -5   8  14      677.27      637.49     10.76 o 
  -4   8  14     3288.43     3368.39     27.57 o 
  -3   8  14     2839.86     2903.74     21.61 o 
  -2   8  14      427.03      410.46      7.63 o 
  -1   8  14        4.23       -1.02      5.39 o 
   0   8  14      492.33      480.15      8.37 o 
   1   8  14     1817.43     1915.85     17.60 o 
   2   8  14     1183.34     1280.83     17.91 o 
   3   8  14       25.52        7.70     14.12 o 
   4   8  14      607.75      666.42     23.95 o 
   5   8  14       25.98       40.64     14.97 o 
  -8   9  14      116.40      135.93      8.97 o 
  -7   9  14      112.66      141.83      8.71 o 
  -6   9  14      867.99      970.24     17.47 o 
  -5   9  14      387.27      417.90      9.90 o 
  -4   9  14       59.74       59.05      6.41 o 
  -3   9  14      132.69      126.82      5.84 o 
  -2   9  14      653.83      619.26      8.99 o 
  -1   9  14     2213.91     2289.41     26.75 o 
   0   9  14       43.01       58.85      6.61 o 
   1   9  14      332.73      309.90      8.47 o 
   2   9  14      149.04      166.82     15.83 o 
   3   9  14       33.04       29.94     15.40 o 
  -6  10  14      198.20      205.34      9.59 o 
  -5  10  14       16.92       11.17      8.28 o 
  -4  10  14       86.30      114.65      7.15 o 
  -3  10  14      315.22      300.67      9.18 o 
  -2  10  14       74.08      107.52     12.16 o 
  -1  10  14       97.40       88.83      7.98 o 
   0  10  14       20.91       25.23      7.57 o 
   1  10  14       52.24       48.02      9.62 o 
 -13   1  15      306.20      335.17     10.85 o 
 -12   1  15       11.80        9.70      6.78 o 
 -11   1  15       42.85       42.38      6.44 o 
 -10   1  15      895.04      846.46     11.39 o 
  -9   1  15       24.17       13.98      5.50 o 
  -8   1  15     1324.72     1294.41     13.42 o 
  -7   1  15      322.16      315.38      6.71 o 
  -6   1  15       18.09       22.27      4.92 o 
  -5   1  15     1373.41     1358.40     11.77 o 
  -4   1  15     3159.48     3021.00     19.56 o 
  -3   1  15      276.26      257.99      4.91 o 
  -2   1  15        6.73        8.01      3.75 o 
  -1   1  15     1354.17     1361.04     10.73 o 
   0   1  15     1007.37      984.56     10.62 o 
   1   1  15      201.28      205.82      6.52 o 
   2   1  15       70.03       76.70      4.88 o 
   3   1  15      178.84      186.28      6.21 o 
   4   1  15      364.76      354.86     10.37 o 
   5   1  15      524.62      559.60      8.62 o 
   6   1  15      134.89      148.25      5.98 o 
   7   1  15      335.71      367.88     10.56 o 
   8   1  15       82.43       77.42     11.55 o 
 -13   2  15        6.43        5.38      7.05 o 
 -12   2  15       91.33       91.85      7.20 o 
 -11   2  15      645.40      681.90     11.38 o 
 -10   2  15      608.71      620.54      9.27 o 
  -9   2  15       23.87       10.76      5.15 o 
  -8   2  15     2702.71     2650.02     23.21 o 
  -7   2  15      471.12      462.82      7.38 o 
  -6   2  15      457.69      445.60      7.07 o 
  -5   2  15      136.56      147.43      4.72 o 
  -4   2  15      136.85      152.19      5.34 o 
  -3   2  15     2629.47     2618.54     19.17 o 
  -2   2  15     1360.72     1292.20     10.11 o 
  -1   2  15     1031.00     1011.55      9.00 o 
   0   2  15      118.72      128.92      4.77 o 
   1   2  15      547.89      536.82      7.91 o 
   2   2  15     3488.17     3370.17     26.34 o 
   3   2  15     1451.16     1451.23     13.62 o 
   4   2  15        1.85        2.08      5.43 o 
   5   2  15      610.12      609.41      8.66 o 
   6   2  15      759.94      694.17     18.16 o 
   7   2  15      629.51      656.87     14.37 o 
   8   2  15      229.28      243.72     14.76 o 
 -12   3  15        1.34       -3.14      6.17 o 
 -11   3  15      535.12      567.53      9.70 o 
 -10   3  15      259.74      259.03      7.82 o 
  -9   3  15       22.23       14.08      5.11 o 
  -8   3  15     1142.16     1138.05     11.27 o 
  -7   3  15      228.51      255.71      6.51 o 
  -6   3  15     1668.74     1664.20     13.63 o 
  -5   3  15     3016.65     2990.69     25.67 o 
  -4   3  15      585.39      545.85      8.06 o 
  -3   3  15       31.47       31.58      4.41 o 
  -2   3  15        2.41        3.24      3.72 o 
  -1   3  15     2376.49     2349.96     17.46 o 
   0   3  15     2299.46     2287.87     17.12 o 
   1   3  15      507.62      504.13      7.85 o 
   2   3  15       22.51       22.05      4.07 o 
   3   3  15      113.31      116.45      5.37 o 
   4   3  15      862.60      844.27      9.92 o 
   5   3  15     1739.65     1751.22     20.05 o 
   6   3  15      282.57      281.97      9.86 o 
   7   3  15      427.35      458.58     13.44 o 
   8   3  15      301.83      297.71     18.39 o 
 -12   4  15      312.81      297.83      9.60 o 
 -11   4  15        0.44        1.76      5.88 o 
 -10   4  15      425.82      443.31      8.72 o 
  -9   4  15       28.17       24.37      5.15 o 
  -8   4  15      301.70      332.36      7.45 o 
  -7   4  15      361.82      361.72      7.20 o 
  -6   4  15       25.37       28.36      4.93 o 
  -5   4  15      240.22      231.61      8.39 o 
  -4   4  15       22.70       18.66      4.65 o 
  -3   4  15      612.14      608.54      8.34 o 
  -2   4  15        0.47        3.14      4.03 o 
  -1   4  15      664.02      659.50      7.99 o 
   0   4  15      160.39      161.62      5.13 o 
   1   4  15       61.15       50.94      4.40 o 
   2   4  15      168.25      156.68      5.43 o 
   3   4  15       10.57        8.56      4.26 o 
   4   4  15      404.30      428.82     10.56 o 
   5   4  15       70.30       66.21      7.52 o 
   6   4  15       69.91       82.26      8.76 o 
   7   4  15      114.65      132.60     13.69 o 
 -12   5  15       20.21       21.29      9.50 o 
 -11   5  15      171.52      188.67      9.38 o 
 -10   5  15      241.35      238.88      8.21 o 
  -9   5  15     1949.62     2014.01     18.91 o 
  -8   5  15      108.06      104.78      6.24 o 
  -7   5  15      127.81      116.66      6.15 o 
  -6   5  15       27.48       31.71      5.44 o 
  -5   5  15      131.55      133.20      5.82 o 
  -4   5  15     1154.00     1223.72     12.78 o 
  -3   5  15      251.40      268.38      7.39 o 
  -2   5  15      463.86      485.94      8.12 o 
  -1   5  15       67.52       55.42      4.38 o 
   0   5  15      920.62      933.83     11.18 o 
   1   5  15     1833.73     1829.39     18.38 o 
   2   5  15        0.11       -3.41      4.69 o 
   3   5  15     1396.03     1360.91     23.05 o 
   4   5  15     1763.81     1853.10     20.69 o 
   5   5  15      124.78      101.84     13.26 o 
   6   5  15       14.25        8.55     12.40 o 
   7   5  15       43.18       14.97     13.26 o 
 -11   6  15      324.00      371.00     11.76 o 
 -10   6  15        6.36        6.40      7.80 o 
  -9   6  15       13.63       11.51     10.29 o 
  -8   6  15       85.79       94.86      6.26 o 
  -7   6  15     1621.38     1657.03     16.40 o 
  -6   6  15     2119.24     2118.80     19.07 o 
  -5   6  15       57.69       55.79      5.63 o 
  -4   6  15       57.66       64.11      5.52 o 
  -3   6  15      173.51      159.21      6.00 o 
  -2   6  15     4084.46     4105.42     31.94 o 
  -1   6  15      872.06      892.64      9.84 o 
   0   6  15        3.73       -2.15      4.37 o 
   1   6  15     2785.94     2739.13     34.57 o 
   2   6  15      894.81      916.37      9.09 o 
   3   6  15       64.35       72.91     11.85 o 
   4   6  15       88.87      109.30      9.19 o 
   5   6  15      128.26      129.18     14.12 o 
   6   6  15      891.74     1021.02     26.52 o 
 -10   7  15      544.96      518.01     12.88 o 
  -9   7  15      881.47      925.83     21.73 o 
  -8   7  15        9.05       11.79      7.39 o 
  -7   7  15      191.78      186.09      7.12 o 
  -6   7  15       16.39        9.70      5.96 o 
  -5   7  15       15.49        8.84      5.77 o 
  -4   7  15     1835.31     1923.84     22.47 o 
  -3   7  15        8.53        6.55      5.56 o 
  -2   7  15       31.94       23.29      5.55 o 
  -1   7  15      531.64      533.23      9.09 o 
   0   7  15      803.65      762.63     11.82 o 
   1   7  15      629.90      624.11      9.55 o 
   2   7  15      179.39      190.52     10.85 o 
   3   7  15      773.44      716.12     15.69 o 
   4   7  15      851.44      890.56     25.66 o 
   5   7  15      142.39      178.37     16.25 o 
  -9   8  15       17.54       31.15      8.48 o 
  -8   8  15       19.25       31.32      8.22 o 
  -7   8  15       27.79       28.63      7.88 o 
  -6   8  15      131.50      144.80      7.21 o 
  -5   8  15        5.83        2.16      6.12 o 
  -4   8  15        0.26        3.38      5.84 o 
  -3   8  15       93.80      100.70      6.48 o 
  -2   8  15      111.45      101.69      5.34 o 
  -1   8  15      146.88      127.36      6.96 o 
   0   8  15       28.36       29.74      5.37 o 
   1   8  15      136.23      113.00      9.59 o 
   2   8  15       95.72       55.33      9.52 o 
   3   8  15        0.86        2.99     14.54 o 
   4   8  15      108.90      106.51     14.97 o 
  -7   9  15       23.90       17.27      8.20 o 
  -6   9  15       91.28       94.25      8.35 o 
  -5   9  15       85.05       88.86     11.58 o 
  -4   9  15      303.56      313.13      9.50 o 
  -3   9  15        2.19        0.48      6.26 o 
  -2   9  15       48.18       40.92      5.56 o 
  -1   9  15      207.92      231.32     10.62 o 
   0   9  15       14.60       25.05      6.22 o 
   1   9  15       10.98       15.55      8.03 o 
   2   9  15      149.95      127.47     17.11 o 
  -5  10  15       81.66      102.46      8.84 o 
  -4  10  15      295.64      302.57     20.50 o 
  -3  10  15      958.93      937.97     21.42 o 
  -2  10  15      524.54      599.81     10.84 o 
  -1  10  15       94.11      122.17      8.40 o 
   0  10  15       13.67        3.71      8.93 o 
 -13   0  16      126.42      107.91     23.10 o 
 -12   0  16      108.32      112.06     10.71 o 
 -11   0  16      920.23      944.67     18.14 o 
 -10   0  16     1089.85      977.97     17.69 o 
  -9   0  16      204.49      200.78     31.01 o 
  -8   0  16      130.35      124.75     10.05 o 
  -7   0  16     2642.23     2514.00    100.73 o 
  -6   0  16     2344.98     2263.63     36.80 o 
  -5   0  16       74.32       67.20      5.63 o 
  -4   0  16      917.75      831.06     11.52 o 
  -3   0  16      613.58      573.48      9.18 o 
  -2   0  16       59.55       48.59      6.88 o 
  -1   0  16     1144.08     1146.58     16.99 o 
   0   0  16     6168.04     6046.70     91.11 o 
   1   0  16     1307.61     1272.65     21.60 o 
   2   0  16     3519.38     3333.19     37.41 o 
   3   0  16     1996.06     1930.40     24.06 o 
   4   0  16      248.73      272.77     24.17 o 
   5   0  16       53.64       73.50      7.58 o 
   6   0  16      524.53      550.86     34.22 o 
   7   0  16     1610.76     1725.83     23.61 o 
 -12   1  16       97.61       95.08      7.59 o 
 -11   1  16      187.97      162.69      7.47 o 
 -10   1  16        1.49       -3.30      6.03 o 
  -9   1  16     2920.29     2821.62     25.25 o 
  -8   1  16     1291.73     1228.05     11.84 o 
  -7   1  16       11.50        5.59      4.60 o 
  -6   1  16      603.29      578.71      7.81 o 
  -5   1  16      120.95      111.72      8.00 o 
  -4   1  16      584.51      583.17      7.11 o 
  -3   1  16     2139.02     2045.26     15.83 o 
  -2   1  16      163.79      187.00      6.56 o 
  -1   1  16      969.09      918.92     10.62 o 
   0   1  16      520.94      529.46      9.20 o 
   1   1  16      269.55      265.48      7.02 o 
   2   1  16     1839.62     1759.57     16.02 o 
   3   1  16       34.84       40.88      4.88 o 
   4   1  16     1473.95     1409.27     13.66 o 
   5   1  16     1411.94     1436.92     14.14 o 
   6   1  16       45.73       28.11      5.37 o 
   7   1  16       78.92      105.99      8.03 o 
 -12   2  16       33.29       38.65      6.35 o 
 -11   2  16      145.31      139.25      7.89 o 
 -10   2  16       56.47       72.10      5.84 o 
  -9   2  16       23.27        9.30      5.13 o 
  -8   2  16       17.62       18.76      4.93 o 
  -7   2  16        1.34        2.91      4.54 o 
  -6   2  16        2.20        5.17      4.09 o 
  -5   2  16       91.84      103.34      4.38 o 
  -4   2  16      836.43      719.64     16.88 o 
  -3   2  16      901.02      914.34      9.34 o 
  -2   2  16     1721.37     1614.88     13.17 o 
  -1   2  16      144.00      156.01      5.92 o 
   0   2  16     2510.13     2419.75     27.66 o 
   1   2  16       57.25       62.82      4.86 o 
   2   2  16       32.41       31.85      9.52 o 
   3   2  16      325.01      306.12      9.32 o 
   4   2  16       47.92       40.71      6.67 o 
   5   2  16        1.54       -5.60      6.95 o 
   6   2  16      322.28      314.39     10.61 o 
   7   2  16      102.20      134.70      9.66 o 
 -12   3  16      404.82      466.46      9.74 o 
 -11   3  16       71.98       67.16      6.89 o 
 -10   3  16      185.70      201.16      6.53 o 
  -9   3  16      363.25      376.32      9.25 o 
  -8   3  16      295.24      347.89      7.55 o 
  -7   3  16       68.02       73.38      4.91 o 
  -6   3  16      130.92      127.78      5.90 o 
  -5   3  16      542.95      580.12      8.92 o 
  -4   3  16      578.70      608.29      9.09 o 
  -3   3  16      820.95      857.39     10.11 o 
  -2   3  16      146.89      139.51      4.75 o 
  -1   3  16      113.92      111.63      5.25 o 
   0   3  16      676.98      677.49      9.31 o 
   1   3  16      821.97      814.18      9.92 o 
   2   3  16       30.62       32.38      4.51 o 
   3   3  16        4.12        5.52      4.57 o 
   4   3  16        9.71        3.41      6.66 o 
   5   3  16      883.49      861.95     13.62 o 
   6   3  16      749.33      717.41     13.38 o 
   7   3  16        8.28        6.04      8.83 o 
 -12   4  16      126.43      124.02      9.37 o 
 -11   4  16      412.62      429.14     10.28 o 
 -10   4  16      297.15      370.74     16.73 o 
  -9   4  16      210.63      214.64      7.42 o 
  -8   4  16       31.77       22.65      6.67 o 
  -7   4  16      345.23      397.58      9.81 o 
  -6   4  16     2299.30     2338.76     21.55 o 
  -5   4  16     1605.31     1560.17     21.36 o 
  -4   4  16       20.53       18.18      4.80 o 
  -3   4  16     1463.44     1486.07     20.74 o 
  -2   4  16     2123.62     2058.06     20.08 o 
  -1   4  16      517.60      484.52      8.48 o 
   0   4  16        9.32        6.12      4.73 o 
   1   4  16      354.09      343.73      7.53 o 
   2   4  16      129.61      147.39      5.82 o 
   3   4  16      816.56      842.41     22.32 o 
   4   4  16      164.97      154.26      8.81 o 
   5   4  16        1.25        4.12      7.14 o 
   6   4  16        7.09        2.65      8.89 o 
 -11   5  16       38.91       30.94      8.34 o 
 -10   5  16       61.33       72.40      6.83 o 
  -9   5  16      270.45      291.12     13.21 o 
  -8   5  16      156.10      164.64      8.08 o 
  -7   5  16      195.32      208.61     15.19 o 
  -6   5  16        0.37        0.74      5.33 o 
  -5   5  16      121.55      135.81      7.59 o 
  -4   5  16     2109.79     2052.19     24.26 o 
  -3   5  16     1299.90     1253.00     13.13 o 
  -2   5  16        0.47        3.18      4.56 o 
  -1   5  16     1276.18     1224.64     14.20 o 
   0   5  16      905.23      852.80     10.95 o 
   1   5  16      465.65      470.67      8.27 o 
   2   5  16        6.12        7.95      4.55 o 
   3   5  16       40.46       30.47      7.32 o 
   4   5  16       44.54       63.98      8.23 o 
   5   5  16      376.61      386.05     11.23 o 
   6   5  16      522.31      426.03     20.10 o 
 -10   6  16        3.07       15.73      8.90 o 
  -9   6  16       14.39       23.65      7.44 o 
  -8   6  16        2.92        1.57      7.02 o 
  -7   6  16        2.34        7.55      5.83 o 
  -6   6  16       96.86      110.35      6.48 o 
  -5   6  16       10.00        2.31      5.63 o 
  -4   6  16       31.00       45.89      5.69 o 
  -3   6  16       94.04       91.83      9.65 o 
  -2   6  16        1.74       -0.37      5.06 o 
  -1   6  16       99.34       98.86      5.15 o 
   0   6  16       45.98       38.26      5.93 o 
   1   6  16      233.01      221.45      7.75 o 
   2   6  16        2.08        9.12      7.40 o 
   3   6  16       53.22       36.66      7.72 o 
   4   6  16       11.26       11.07     10.98 o 
   5   6  16       76.73       34.22     14.12 o 
  -9   7  16       69.14       68.92      8.30 o 
  -8   7  16      237.83      237.93     17.22 o 
  -7   7  16      119.21      136.25      6.97 o 
  -6   7  16       19.31       10.64      6.17 o 
  -5   7  16      855.85      857.68     11.57 o 
  -4   7  16      128.00      134.13      6.56 o 
  -3   7  16      158.10      140.79      6.48 o 
  -2   7  16      105.72      112.15      6.85 o 
  -1   7  16       32.64       25.38      5.22 o 
   0   7  16      215.85      222.45      7.43 o 
   1   7  16     1150.68     1114.08     21.30 o 
   2   7  16       46.40       36.89      7.80 o 
   3   7  16      104.62       78.06      9.83 o 
   4   7  16       63.49       34.22     14.97 o 
  -8   8  16      656.53      652.97     24.86 o 
  -7   8  16     1368.45     1358.51     18.08 o 
  -6   8  16       19.38       30.09      6.69 o 
  -5   8  16       68.84       85.13      6.84 o 
  -4   8  16      217.16      268.60      8.89 o 
  -3   8  16       52.49       62.15      6.57 o 
  -2   8  16      898.65     1011.71     12.64 o 
  -1   8  16     1297.10     1358.36     13.39 o 
   0   8  16       31.02       23.96      5.17 o 
   1   8  16       73.29       61.65      8.39 o 
   2   8  16      234.85      202.32     16.25 o 
   3   8  16     2576.05     2671.25     49.19 o 
  -6   9  16        8.73       12.73      8.16 o 
  -5   9  16     1123.37     1201.80     22.84 o 
  -4   9  16      169.72      205.18      7.94 o 
  -3   9  16        5.85        6.31      6.40 o 
  -2   9  16       28.28       16.99      6.50 o 
  -1   9  16      106.05      103.67      6.04 o 
   0   9  16      340.25      358.05      9.04 o 
   1   9  16     1457.37     1453.47     34.65 o 
 -12   1  17      299.40      303.45     10.24 o 
 -11   1  17      226.17      215.80      8.17 o 
 -10   1  17       31.50       37.00      6.46 o 
  -9   1  17      190.32      207.13      6.55 o 
  -8   1  17      539.87      535.82      9.85 o 
  -7   1  17      515.21      501.08      8.10 o 
  -6   1  17      160.08      166.51      7.24 o 
  -5   1  17       42.91       50.35      5.46 o 
  -4   1  17      373.98      386.94      7.72 o 
  -3   1  17      514.11      502.25      8.79 o 
  -2   1  17      205.96      200.26      7.90 o 
  -1   1  17     1357.71     1326.46     13.55 o 
   0   1  17      915.14      904.00     11.23 o 
   1   1  17      951.82      922.74     16.42 o 
   2   1  17      959.68      942.75     11.10 o 
   3   1  17      138.53      127.91      5.63 o 
   4   1  17      190.08      189.03      8.58 o 
   5   1  17       11.55       18.01      5.52 o 
   6   1  17      254.10      280.91     14.19 o 
   7   1  17       38.10       53.22     11.18 o 
 -12   2  17        3.40        6.29      6.49 o 
 -11   2  17       51.24       48.12      6.34 o 
 -10   2  17      351.65      335.11      8.71 o 
  -9   2  17     1506.27     1548.68     14.44 o 
  -8   2  17      191.21      186.46      5.99 o 
  -7   2  17      898.40      906.22     11.67 o 
  -6   2  17     1007.51     1020.90     11.95 o 
  -5   2  17     1602.19     1533.31     15.64 o 
  -4   2  17      117.46      115.14      5.09 o 
  -3   2  17        1.44        7.85      4.10 o 
  -2   2  17     2678.22     2618.86     22.16 o 
  -1   2  17     2684.29     2601.60     21.97 o 
   0   2  17      101.20      109.63      5.50 o 
   1   2  17      203.57      212.11      6.69 o 
   2   2  17      274.27      273.54      7.51 o 
   3   2  17      404.75      387.85      8.40 o 
   4   2  17     1665.40     1658.77     15.78 o 
   5   2  17      152.57      158.48      8.01 o 
   6   2  17      208.97      227.97      9.04 o 
 -12   3  17      445.65      478.42     11.37 o 
 -11   3  17      456.19      445.52     10.54 o 
 -10   3  17       39.33       60.59      6.72 o 
  -9   3  17     1108.63     1139.49     13.51 o 
  -8   3  17      192.93      171.51      6.89 o 
  -7   3  17      282.07      282.44      8.30 o 
  -6   3  17      978.08      953.72     11.72 o 
  -5   3  17      387.61      356.83     12.59 o 
  -4   3  17     2062.23     1983.50     18.48 o 
  -3   3  17     1813.01     1747.32     14.61 o 
  -2   3  17      139.20      143.60      7.22 o 
  -1   3  17       25.61       31.50      5.10 o 
   0   3  17      464.96      449.98      8.46 o 
   1   3  17     3305.82     3203.49     25.93 o 
   2   3  17      358.68      379.21      7.92 o 
   3   3  17       15.27       21.61      5.08 o 
   4   3  17       30.69       27.92      7.41 o 
   5   3  17       15.48        4.42      7.58 o 
   6   3  17      414.53      415.30     15.21 o 
 -11   4  17       84.64       87.53      7.52 o 
 -10   4  17      169.27      172.04      7.91 o 
  -9   4  17       89.31       85.24      6.79 o 
  -8   4  17       41.99       49.08      6.41 o 
  -7   4  17      285.75      286.51      8.43 o 
  -6   4  17        0.21       14.52      5.54 o 
  -5   4  17      711.44      671.32     10.07 o 
  -4   4  17       83.62       87.81      5.49 o 
  -3   4  17      665.95      642.94      9.85 o 
  -2   4  17        6.41        6.80      5.25 o 
  -1   4  17      182.41      165.60      7.04 o 
   0   4  17       50.48       65.88      5.46 o 
   1   4  17        1.61        5.04      4.85 o 
   2   4  17       24.78       36.74      4.99 o 
   3   4  17        9.48       13.32      7.50 o 
   4   4  17      347.64      362.40     22.61 o 
   5   4  17       92.60       79.50      8.53 o 
   6   4  17      368.03      391.39     14.65 o 
 -11   5  17       27.46       40.92      8.59 o 
 -10   5  17        8.68       22.99      6.82 o 
  -9   5  17       58.53       56.08      6.83 o 
  -8   5  17     1110.88     1159.50     13.50 o 
  -7   5  17      825.28      860.56     13.95 o 
  -6   5  17       57.11       57.90      6.01 o 
  -5   5  17      232.61      235.89      7.80 o 
  -4   5  17       12.52       20.63      9.14 o 
  -3   5  17     1344.91     1383.28     18.77 o 
  -2   5  17      313.61      337.38      7.49 o 
  -1   5  17      125.69      122.22      6.03 o 
   0   5  17      373.42      401.24      8.35 o 
   1   5  17       32.31       36.59      5.36 o 
   2   5  17      192.70      184.24      8.94 o 
   3   5  17      938.82      882.09     14.58 o 
   4   5  17       21.07       25.00      8.25 o 
   5   5  17     1059.08     1045.21     16.29 o 
 -10   6  17      930.28      998.08     20.73 o 
  -9   6  17      155.32      170.82      9.04 o 
  -8   6  17        1.09        7.51     13.95 o 
  -7   6  17       13.79       14.14      6.34 o 
  -6   6  17      726.96      770.68     11.40 o 
  -5   6  17     2909.06     2945.41     24.69 o 
  -4   6  17      339.61      347.81      8.74 o 
  -3   6  17      435.12      411.14      8.74 o 
  -2   6  17      412.35      387.95      7.81 o 
  -1   6  17      381.15      412.94     10.93 o 
   0   6  17     1363.76     1413.36     21.33 o 
   1   6  17       43.10       38.73      5.42 o 
   2   6  17      441.71      488.08     12.81 o 
   3   6  17      611.09      637.52     13.79 o 
   4   6  17      230.39      221.85     12.05 o 
  -9   7  17        3.30        8.75      9.84 o 
  -8   7  17     1173.25     1258.29     17.52 o 
  -7   7  17     1329.72     1341.02     16.11 o 
  -6   7  17       50.45       64.12      6.51 o 
  -5   7  17      370.52      357.25     12.82 o 
  -4   7  17      326.98      346.14     12.38 o 
  -3   7  17      578.44      580.41      9.94 o 
  -2   7  17       88.65      107.58      5.90 o 
  -1   7  17      247.82      247.34      8.09 o 
   0   7  17      175.91      185.24      6.81 o 
   1   7  17       10.99       15.56      8.10 o 
   2   7  17      369.70      331.71     12.10 o 
   3   7  17      189.97      178.01     12.09 o 
  -7   8  17       13.70       19.22      7.89 o 
  -6   8  17        5.89        6.98      6.66 o 
  -5   8  17      275.63      226.49      8.03 o 
  -4   8  17      201.51      207.62      7.69 o 
  -3   8  17      222.53      193.78      7.40 o 
  -2   8  17        2.02       -4.22      7.10 o 
  -1   8  17       41.82       30.30      6.56 o 
   0   8  17        0.65       -3.86      6.22 o 
   1   8  17        0.06       -6.67      8.64 o 
   2   8  17        1.64        6.84     15.40 o 
  -4   9  17      137.01      194.88      8.12 o 
  -3   9  17       99.66      125.86      7.60 o 
  -2   9  17       75.94       65.84      8.22 o 
  -1   9  17        0.77        1.98      6.75 o 
 -12   0  18       86.19      113.31     11.48 o 
 -11   0  18      178.80      146.40     11.01 o 
 -10   0  18     1146.01     1124.31     27.38 o 
  -9   0  18      186.29      230.46     12.19 o 
  -8   0  18      337.87      338.31     10.37 o 
  -7   0  18      140.14      116.80      7.11 o 
  -6   0  18      157.96      159.94     15.40 o 
  -5   0  18     1357.53     1329.90     19.98 o 
  -4   0  18     4723.54     4572.75     50.88 o 
  -3   0  18       30.99       31.16      7.71 o 
  -2   0  18     1024.17      995.68     16.99 o 
  -1   0  18      906.28      902.71     16.23 o 
   0   0  18     1138.29     1157.52     18.03 o 
   1   0  18      283.62      306.06     12.62 o 
   2   0  18      348.40      315.51     11.91 o 
   3   0  18     1005.18     1077.42     17.47 o 
   4   0  18     1290.22     1341.34     19.94 o 
   5   0  18      200.80      163.38      9.50 o 
   6   0  18      584.56      589.43     24.81 o 
 -12   1  18      435.92      477.19     11.04 o 
 -11   1  18       24.70       34.11      6.25 o 
 -10   1  18       14.86        6.86      5.77 o 
  -9   1  18      438.93      431.24      8.65 o 
  -8   1  18      172.42      210.10      7.35 o 
  -7   1  18     1583.40     1626.09     15.85 o 
  -6   1  18     1594.89     1514.26     16.91 o 
  -5   1  18       11.78        0.06      5.77 o 
  -4   1  18      326.87      331.75      8.58 o 
  -3   1  18     1739.87     1640.85     16.06 o 
  -2   1  18     1627.55     1471.94     14.77 o 
  -1   1  18      301.53      326.49      8.19 o 
   0   1  18      860.13      842.78     10.89 o 
   1   1  18      759.55      783.48     11.92 o 
   2   1  18       43.45       62.11      5.70 o 
   3   1  18       74.91       70.15      5.89 o 
   4   1  18      389.62      342.18      8.64 o 
   5   1  18       35.63       41.95      7.58 o 
   6   1  18      658.71      605.43     17.58 o 
 -11   2  18       60.89       78.71      7.69 o 
 -10   2  18       89.14      109.42      9.75 o 
  -9   2  18        0.70       10.17      7.44 o 
  -8   2  18      149.43      153.30      6.77 o 
  -7   2  18       67.10       63.81      6.22 o 
  -6   2  18      314.07      283.54     12.33 o 
  -5   2  18       49.91       56.53      5.11 o 
  -4   2  18      107.78       85.44      5.95 o 
  -3   2  18       22.49       34.92      5.59 o 
  -2   2  18      232.91      205.32      7.36 o 
  -1   2  18       21.51       32.71      5.41 o 
   0   2  18      894.40      862.60     15.36 o 
   1   2  18        2.63       14.87      5.26 o 
   2   2  18       21.62       24.60      5.38 o 
   3   2  18        2.43        2.17      5.35 o 
   4   2  18      153.17      166.16      8.68 o 
   5   2  18       12.47       28.15      7.74 o 
 -11   3  18      659.68      640.59     12.19 o 
 -10   3  18      227.68      219.16      8.17 o 
  -9   3  18      337.28      337.93      9.62 o 
  -8   3  18      186.54      171.88      7.20 o 
  -7   3  18      354.98      354.43      9.28 o 
  -6   3  18      229.54      269.37      8.24 o 
  -5   3  18       98.10      134.91      6.12 o 
  -4   3  18      106.22       98.46      6.20 o 
  -3   3  18      252.69      279.26      8.16 o 
  -2   3  18      338.75      375.30      8.40 o 
  -1   3  18      223.91      217.34      8.38 o 
   0   3  18      531.81      492.39      9.10 o 
   1   3  18      182.70      185.07      6.90 o 
   2   3  18     1852.27     1851.28     22.23 o 
   3   3  18      524.75      538.94     12.49 o 
   4   3  18      125.91      111.32      9.70 o 
   5   3  18      271.27      245.40     10.15 o 
 -11   4  18       10.29       20.43      7.43 o 
 -10   4  18      182.75      168.17      9.71 o 
  -9   4  18     1403.24     1334.33     20.37 o 
  -8   4  18      266.54      299.39     15.56 o 
  -7   4  18        3.47       11.26      7.29 o 
  -6   4  18      474.78      471.51      9.53 o 
  -5   4  18      228.16      249.09     11.42 o 
  -4   4  18      717.08      762.36      9.77 o 
  -3   4  18      649.70      650.51     10.56 o 
  -2   4  18        4.55       -5.30      5.30 o 
  -1   4  18     1266.58     1287.38     15.71 o 
   0   4  18     2136.73     2083.87     19.30 o 
   1   4  18      316.36      300.18      8.35 o 
   2   4  18      302.97      292.20     11.18 o 
   3   4  18      430.19      391.98     11.50 o 
   4   4  18      508.65      543.83     12.46 o 
   5   4  18      127.15      185.54      9.44 o 
 -10   5  18        2.25        8.54      8.14 o 
  -9   5  18        0.39       14.10      6.72 o 
  -8   5  18      565.73      508.32     10.31 o 
  -7   5  18      402.73      389.08      9.65 o 
  -6   5  18       37.40       41.57      6.22 o 
  -5   5  18        0.31       -4.25      5.94 o 
  -4   5  18      302.79      279.98      8.72 o 
  -3   5  18       11.84       15.82      6.00 o 
  -2   5  18     1312.08     1345.08     16.67 o 
  -1   5  18      619.31      574.96     15.99 o 
   0   5  18        0.54        1.03      6.98 o 
   1   5  18      830.91      790.62     10.86 o 
   2   5  18     1285.16     1172.66     16.78 o 
   3   5  18      742.06      793.54     14.52 o 
   4   5  18      100.66       90.07     12.44 o 
  -9   6  18       20.11       25.97     12.57 o 
  -8   6  18       27.92       34.62      6.94 o 
  -7   6  18        0.27       13.76      6.57 o 
  -6   6  18        4.75       -2.48      6.13 o 
  -5   6  18        4.11       12.04      6.11 o 
  -4   6  18      231.72      250.66      8.51 o 
  -3   6  18      104.13       86.42      6.60 o 
  -2   6  18       12.17       28.21      6.14 o 
  -1   6  18       37.51       27.27      6.29 o 
   0   6  18        5.82        5.42      5.87 o 
   1   6  18      132.67      104.73      8.88 o 
   2   6  18       11.33       18.48      8.44 o 
   3   6  18      320.09      277.66     10.55 o 
  -8   7  18       68.94      104.68      8.87 o 
  -7   7  18        6.04       22.15      6.78 o 
  -6   7  18      358.33      341.60     10.42 o 
  -5   7  18      427.30      431.24     10.04 o 
  -4   7  18      576.47      585.98     14.01 o 
  -3   7  18      638.22      624.42     12.07 o 
  -2   7  18      305.70      312.31      9.35 o 
  -1   7  18      246.46      225.94     16.85 o 
   0   7  18        0.38        0.89      6.06 o 
   1   7  18       12.14        7.67      8.50 o 
   2   7  18      361.80      428.56     13.23 o 
  -6   8  18      965.08     1057.27     13.97 o 
  -5   8  18      603.24      631.72     13.34 o 
  -4   8  18      586.22      585.80     10.87 o 
  -3   8  18      218.09      224.45     16.00 o 
  -2   8  18      111.52       93.77      7.32 o 
  -1   8  18      708.93      731.60     11.86 o 
   0   8  18      904.07      963.78     16.44 o 
 -11   1  19       94.81      134.34      8.37 o 
 -10   1  19     1018.65      990.58     13.65 o 
  -9   1  19        4.29       12.53      6.35 o 
  -8   1  19      364.36      374.34     12.10 o 
  -7   1  19      309.41      317.82      9.30 o 
  -6   1  19      263.37      236.44     10.25 o 
  -5   1  19      210.22      215.44      7.70 o 
  -4   1  19       55.25       42.69      6.10 o 
  -3   1  19      353.12      345.96      8.85 o 
  -2   1  19      806.22      794.63     11.09 o 
  -1   1  19       40.00       53.15      5.87 o 
   0   1  19        2.93       12.19      5.74 o 
   1   1  19      116.29      116.72      6.27 o 
   2   1  19      123.09      119.02      6.18 o 
   3   1  19      568.25      570.29     10.04 o 
   4   1  19      397.34      409.70     11.37 o 
   5   1  19       22.80       20.30     10.63 o 
 -11   2  19        0.83       10.02      7.45 o 
 -10   2  19       66.48       82.24      7.62 o 
  -9   2  19       43.40       53.03      7.53 o 
  -8   2  19      565.48      563.01     21.61 o 
  -7   2  19      855.28      865.86     18.27 o 
  -6   2  19        0.83        3.82      6.27 o 
  -5   2  19     1603.80     1573.10     16.16 o 
  -4   2  19      408.47      401.49      9.94 o 
  -3   2  19      384.59      402.69     20.62 o 
  -2   2  19      184.36      178.67      6.94 o 
  -1   2  19       15.95       27.83      5.67 o 
   0   2  19     2284.02     2268.04     20.36 o 
   1   2  19     1096.70     1090.86     15.19 o 
   2   2  19       54.57       56.34      5.86 o 
   3   2  19      170.67      161.28      9.47 o 
   4   2  19       90.80       92.82     10.79 o 
 -10   3  19      397.65      429.39     13.64 o 
  -9   3  19       28.47       35.92      7.35 o 
  -8   3  19      380.08      386.54      9.97 o 
  -7   3  19      521.12      500.08     15.20 o 
  -6   3  19       85.45       75.93      7.64 o 
  -5   3  19      517.26      491.18      9.83 o 
  -4   3  19      147.62      143.97      8.72 o 
  -3   3  19      661.72      642.92     11.05 o 
  -2   3  19     2308.28     2236.42     20.87 o 
  -1   3  19       38.05       45.72      5.92 o 
   0   3  19      522.28      506.94      9.38 o 
   1   3  19       21.87       29.14      5.90 o 
   2   3  19      654.54      654.08     10.49 o 
   3   3  19     1628.38     1558.36     19.32 o 
   4   3  19      211.04      224.33      9.66 o 
 -10   4  19       40.35       38.48      7.57 o 
  -9   4  19        6.63        5.20      6.66 o 
  -8   4  19       48.90       57.54      6.80 o 
  -7   4  19      402.33      426.94      9.74 o 
  -6   4  19      213.67      220.07      7.64 o 
  -5   4  19      371.11      350.15      9.07 o 
  -4   4  19      107.95      106.72      6.82 o 
  -3   4  19      706.62      672.30     10.71 o 
  -2   4  19      258.12      282.44      8.90 o 
  -1   4  19      186.27      165.13      6.80 o 
   0   4  19       14.76       12.77      5.81 o 
   1   4  19       43.06       40.90      5.87 o 
   2   4  19       21.26       32.38      8.09 o 
   3   4  19      202.49      202.02      9.68 o 
   4   4  19       91.86      117.28      9.22 o 
  -9   5  19       62.17       79.20      7.31 o 
  -8   5  19       31.00       42.76      8.15 o 
  -7   5  19      282.58      358.09      9.66 o 
  -6   5  19     1052.10     1131.10     13.70 o 
  -5   5  19       11.61        8.14      7.23 o 
  -4   5  19      120.11      140.94      7.27 o 
  -3   5  19        7.51        9.74      6.24 o 
  -2   5  19       44.81       48.25      6.40 o 
  -1   5  19     1587.91     1609.76     16.68 o 
   0   5  19       46.28       46.42      6.15 o 
   1   5  19      249.67      230.17      9.76 o 
   2   5  19      142.10      157.22      9.36 o 
   3   5  19        8.47        1.41      8.62 o 
  -8   6  19      854.02      936.11     13.46 o 
  -7   6  19       98.91       97.63      7.47 o 
  -6   6  19       11.08       15.05      6.58 o 
  -5   6  19       11.27       11.75      7.54 o 
  -4   6  19     1087.44     1151.41     16.22 o 
  -3   6  19      997.11     1039.20     13.35 o 
  -2   6  19       61.92       65.41      6.89 o 
  -1   6  19      359.53      348.56     10.00 o 
   0   6  19      139.00      129.30      7.22 o 
   1   6  19      766.54      794.14     26.05 o 
   2   6  19      553.87      628.40     19.77 o 
  -6   7  19      854.76      998.36     14.45 o 
  -5   7  19      101.60      100.61      8.48 o 
  -4   7  19       58.71       51.49      9.34 o 
  -3   7  19      295.22      316.55      9.92 o 
  -2   7  19      302.80      261.10      8.91 o 
  -1   7  19      929.82      887.63     12.47 o 
   0   7  19       20.42       16.69      8.97 o 
 -10   0  20      461.56      461.53     16.86 o 
  -9   0  20      564.82      524.01     16.12 o 
  -8   0  20     1322.72     1310.29     22.59 o 
  -7   0  20       53.48       65.15     12.40 o 
  -6   0  20        2.05        2.02      9.13 o 
  -5   0  20        9.79       13.63      9.24 o 
  -4   0  20       97.59      119.80     14.76 o 
  -3   0  20     2369.73     2406.56     53.04 o 
  -2   0  20      532.01      534.47     13.98 o 
  -1   0  20       40.07       40.67      9.02 o 
   0   0  20      433.24      425.26     13.66 o 
   1   0  20      384.14      343.16     19.03 o 
   2   0  20      809.49      840.03     16.23 o 
   3   0  20      657.09      725.36     15.62 o 
   4   0  20      453.22      439.65     13.67 o 
 -10   1  20      521.20      518.59     13.82 o 
  -9   1  20        5.49       -4.23      7.15 o 
  -8   1  20        3.72       11.91      6.95 o 
  -7   1  20      165.39      133.77      7.70 o 
  -6   1  20      587.09      611.60     14.14 o 
  -5   1  20      469.99      532.72     10.48 o 
  -4   1  20       11.40        9.57      6.36 o 
  -3   1  20        7.25       11.72      6.13 o 
  -2   1  20       45.11       36.00      6.26 o 
  -1   1  20     2142.16     2051.85     19.27 o 
   0   1  20      971.17      898.79     16.95 o 
   1   1  20       27.09       42.01      6.14 o 
   2   1  20     1531.62     1436.24     15.31 o 
   3   1  20      321.98      329.26      9.12 o 
   4   1  20       12.85       15.29      8.20 o 
 -10   2  20       32.24       24.96      8.96 o 
  -9   2  20        7.73       -9.43     11.90 o 
  -8   2  20      102.85       87.18      8.41 o 
  -7   2  20      116.11      111.47      7.36 o 
  -6   2  20      126.79       91.23      7.00 o 
  -5   2  20      136.27      142.20      7.22 o 
  -4   2  20      100.72       87.02      6.70 o 
  -3   2  20       26.22       12.68      6.18 o 
  -2   2  20       58.25       50.24      6.40 o 
  -1   2  20       17.71       28.50      6.05 o 
   0   2  20      156.25      158.59     10.13 o 
   1   2  20        0.89        9.23      6.01 o 
   2   2  20        0.08       11.73      6.20 o 
   3   2  20       36.03       57.79      8.54 o 
  -9   3  20      417.62      399.08     13.41 o 
  -8   3  20      100.54       80.96      8.21 o 
  -7   3  20      438.78      457.72     13.11 o 
  -6   3  20      210.46      225.36      8.01 o 
  -5   3  20      447.84      401.65     10.19 o 
  -4   3  20      206.27      203.33      9.45 o 
  -3   3  20      169.88      146.73      9.14 o 
  -2   3  20      146.38      132.29      6.92 o 
  -1   3  20      211.88      232.09      9.01 o 
   0   3  20       15.79       34.06      6.32 o 
   1   3  20        6.01       14.43      6.14 o 
   2   3  20      168.85      131.74      9.32 o 
   3   3  20      107.54      118.87      9.06 o 
  -9   4  20       31.59       64.79      8.96 o 
  -8   4  20      444.06      492.25     12.56 o 
  -7   4  20     1022.92     1017.81     15.47 o 
  -6   4  20      488.28      446.16     12.02 o 
  -5   4  20      508.69      522.96     10.54 o 
  -4   4  20     1143.59     1109.98     14.00 o 
  -3   4  20      689.66      668.26     11.31 o 
  -2   4  20       32.47       39.87      6.63 o 
  -1   4  20      211.85      187.82      7.71 o 
   0   4  20       25.06       24.65      6.28 o 
   1   4  20      335.90      369.75     27.47 o 
   2   4  20      238.08      257.05     12.30 o 
  -8   5  20       10.15       33.73     14.13 o 
  -7   5  20       85.95       97.77      8.79 o 
  -6   5  20      456.98      413.15     20.48 o 
  -5   5  20      688.04      619.59     11.33 o 
  -4   5  20        2.68       11.52      6.78 o 
  -3   5  20      209.54      183.60      7.74 o 
  -2   5  20      493.27      450.20     10.23 o 
  -1   5  20      310.39      318.15     10.77 o 
   0   5  20       20.66       25.94      6.43 o 
   1   5  20       53.91       55.98      9.23 o 
  -7   6  20      139.38      154.80      9.38 o 
  -6   6  20        5.13       14.62      8.27 o 
  -5   6  20        3.11       -2.47      7.92 o 
  -4   6  20       26.09       12.30      7.15 o 
  -3   6  20       76.91       58.06      7.36 o 
  -2   6  20       30.66       42.75      6.96 o 
  -1   6  20       22.03       18.89      6.89 o 
   0   6  20       24.41        7.77      8.64 o 
  -3   7  20        4.22        0.00     15.40 o 
  -9   1  21      388.13      393.18     11.26 o 
  -8   1  21      288.22      300.11      9.91 o 
  -7   1  21       58.18       41.13      7.56 o 
  -6   1  21      889.53      871.04     13.21 o 
  -5   1  21      450.56      483.12     10.53 o 
  -4   1  21      185.95      181.34      7.77 o 
  -3   1  21      249.37      228.00      8.57 o 
  -2   1  21      437.85      436.79     11.55 o 
  -1   1  21      177.93      194.35      8.71 o 
   0   1  21      638.86      649.17     11.83 o 
   1   1  21        9.14       16.81      6.22 o 
   2   1  21       75.95       95.84      6.91 o 
  -9   2  21       32.87       34.58      7.95 o 
  -8   2  21      136.51      127.49      8.45 o 
  -7   2  21      319.00      350.62     10.67 o 
  -6   2  21      441.85      439.98     10.60 o 
  -5   2  21      323.60      290.71      9.48 o 
  -4   2  21      402.82      414.09     12.04 o 
  -3   2  21     1200.90     1217.45     17.97 o 
  -2   2  21      309.41      310.36      9.89 o 
  -1   2  21      242.01      256.21      8.83 o 
   0   2  21       42.69       47.47      6.70 o 
   1   2  21      448.86      466.18     12.83 o 
   2   2  21      771.02      802.33     14.96 o 
  -8   3  21      261.47      259.17     10.57 o 
  -7   3  21       94.62       98.82      7.86 o 
  -6   3  21      484.45      475.17     11.17 o 
  -5   3  21      174.42      165.48      8.01 o 
  -4   3  21      177.69      164.72      7.85 o 
  -3   3  21      313.62      303.79      9.58 o 
  -2   3  21       12.82       13.05      6.62 o 
  -1   3  21     1472.77     1423.99     17.85 o 
   0   3  21      589.98      593.29     10.96 o 
   1   3  21        3.90       11.45      8.41 o 
   2   3  21       42.08       51.57      9.11 o 
  -8   4  21       78.78       80.51      9.11 o 
  -7   4  21      104.28       97.90      8.99 o 
  -6   4  21      449.82      504.80     11.30 o 
  -5   4  21      405.80      410.80     10.78 o 
  -4   4  21      180.40      191.05      9.01 o 
  -3   4  21      387.01      369.78     10.14 o 
  -2   4  21      113.49      124.09      7.49 o 
  -1   4  21      150.90      157.36      7.48 o 
   0   4  21      115.62      139.85      7.41 o 
   1   4  21       10.45       13.49      9.06 o 
  -6   5  21       69.11       82.76      7.65 o 
  -5   5  21     1305.78     1361.55     16.08 o 
  -4   5  21      539.23      611.24     11.74 o 
  -3   5  21        9.08        9.01      7.15 o 
  -2   5  21      373.98      402.43     15.81 o 
  -1   5  21       11.45        2.32      6.91 o 
   0   5  21       83.39      101.28     12.38 o 
  -8   0  22      162.13      129.23     12.11 o 
  -7   0  22      461.43      447.08     16.54 o 
  -6   0  22     1282.49     1176.41     20.82 o 
  -5   0  22        9.38       -1.04     10.69 o 
  -4   0  22        0.23      -10.80     12.40 o 
  -3   0  22        8.33       26.46     10.13 o 
  -2   0  22      802.14      824.84     17.98 o 
  -1   0  22      717.99      784.29     17.67 o 
   0   0  22      110.92      118.23     14.54 o 
   1   0  22      105.03      130.60     10.92 o 
  -8   1  22      238.52      212.84      8.93 o 
  -7   1  22       16.51        7.81      7.58 o 
  -6   1  22       61.75       42.31      7.59 o 
  -5   1  22      687.04      628.52     13.21 o 
  -4   1  22     1379.35     1320.01     15.77 o 
  -3   1  22       51.62       55.19      7.29 o 
  -2   1  22      335.05      324.92     11.24 o 
  -1   1  22       11.05       13.05      6.84 o 
   0   1  22       27.71       51.19      7.01 o 
   1   1  22      314.70      343.57      9.80 o 
  -8   2  22       44.04       16.24      9.70 o 
  -7   2  22      317.69      323.80     10.42 o 
  -6   2  22        8.34        5.88      7.52 o 
  -5   2  22       42.35       57.43      7.59 o 
  -4   2  22       87.34       71.08      7.45 o 
  -3   2  22      221.77      281.72     13.03 o 
  -2   2  22       82.45       90.99      7.59 o 
  -1   2  22       36.77       32.97      6.90 o 
   0   2  22       62.76       61.96      7.12 o 
  -7   3  22       14.74       17.91      7.72 o 
  -6   3  22        3.41        5.98      7.41 o 
  -5   3  22       88.56      106.51      8.02 o 
  -4   3  22       79.22       91.86      7.66 o 
  -3   3  22      392.57      393.30     15.99 o 
  -2   3  22      352.29      309.10     10.06 o 
  -1   3  22      317.16      322.04     11.50 o 
   0   3  22      377.11      372.81     10.33 o 
  -6   4  22      370.43      457.15     11.70 o 
  -5   4  22      311.41      357.17     10.80 o 
  -4   4  22      118.66      108.36      7.80 o 
  -3   4  22      139.55      195.40     12.88 o 
  -2   4  22      883.16      868.46     13.18 o 
  -6   1  23       42.94       45.09      7.92 o 
  -5   1  23       61.88       54.46      9.88 o 
  -4   1  23      174.36      191.97      8.56 o 
  -3   1  23      351.55      386.40     16.10 o 
  -2   1  23       58.78       70.56     10.56 o 
  -5   2  23      261.78      279.03     13.15 o 
  -4   2  23      349.26      359.02     11.79 o 
  -3   2  23       67.47       71.18      7.76 o 
  -2   2  23      325.30      368.98     13.04 o 
                                                 
